# Supplementary material for: Polygenic scores for autism are associated with neurite density in adults and children from the general population
Source: medRxiv. 2024 Apr 13:2024.04.10.24305539. Preprint. [Version 1] doi: 10.1101/2024.04.10.24305539 (PMC11030520; doi:10.1101/2024.04.10.24305539)
Supplement: Supplement 2 [file media-2.xlsx]

## Sheet: Index
Sheet name	Description
S1	Cohort Population Summary
S2	Male vs Female MRI-derived phenotype t-test and f-test results
S3	Global regressions
S4	Genetic correlation (ldsc) result summary
S5	Regional regression - unstratified (UKB)
S6	Regional regression - unstratified (ABCD)
S7	Regional regression - unstratified (UKB) - accounting for global phenotype
S8	Regional regression - unstratified (ABCD) - accounting for global phenotype
S9	Genetic and imaging hubness and correlation results
S10	Functional network Enrichment
S11	White matter tract regional regression (UKB)
S12	Two sample bidirectional MR result - global MRI phenotypes
S13	Two sample bidirectional MR result - global MRI phenotypes: sensitivity analyses summary
S14	Two sample bidirectional MR result - regional MRI phenotypes
S15	Two sample bidirectional MR result - regional MRI phenotypes: sensitivity analyses summary
S16	Regional regression - Interaction between Sex and PGS (UKB)
S17	Regional regression - Interaction between Sex and PGS (ABCD)
S18	Regional regression - Interaction between Sex and PGS (UKB) - accounting for global phenotype
S19	Regional regression - Interaction between Sex and PGS (ABCD) - accounting for global phenotype
S20	Regional regression - males-only (UKB)
S21	Regional regression - males-only (ABCD)
S22	Regional regression - males-only (UKB) - accounting for global phenotype
S23	Regional regression - males-only (ABCD) - accounting for global phenotype
S24	Regional regression - females-only (UKB)
S25	Regional regression - females-only (ABCD)
S26	Regional regression - females-only (UKB) - accounting for global phenotype
S27	Regional regression - females-only (ABCD) - accounting for global phenotype

## Sheet: S1
Supplementary Table 1: Participant demographics in the UK Biobank and ABCD
	Age							Sample size
Cohort	Minimum	1st quartile	Median	Mean	SD	3rd quartile	Maximum	Total	Males	Females	Male %	Female %
UK Biobank	45	58	64	63.74	7.51	70	81	31748	14943	16805	47.07	52.93
ABCD	9	9.42	9.92	9.94	0.62	10.5	10.92	4928	2611	2317	52.98	47.02

## Sheet: S2
Supplementary Table 1: Male vs Female MRI-derived phenotype t-test and f-test results
	t-test								f-test
Cohort	phenotype	t	df	p	Lower 95% CI	Upper 95% CI	female mean	male mean	F	df	denom df	p	Lower 95% CI	Upper 95% CI	ratio of variances
UK Biobank	Surface Area	-120.97	30260	<2.2e-16	-1.14421	-1.10772	-0.510301	0.615667	0.81003	16804	14942	< 2.2e-16	0.785162	0.835664	0.810031
UK Biobank	Cortical Thickness	8.6366	31170	<2.2e-16	0.0689788	0.109479	0.0983383	0.00910946	0.96376	16804	14942	0.0202	0.934167	0.994254	0.963756
UK Biobank	Mean Curvature	34.567	31104	< 2.2e-16	0.357026	0.399949	0.161049	-0.217439	0.9489	16804	14942	0.0009671	0.919772	0.978932	0.948905
UK Biobank	Intracellular volume fraction	0.2581	30440	0.7963	-0.0150916	0.019669	-0.0163186	-0.0186073	0.83446	16804	14942	< 2.2e-16	0.808844	0.86087	0.834464
UK Biobank	Isotropic volume fraction	-57.395	31398	< 2.2e-16	-0.634543	-0.592635	-0.289856	0.323734	1.0249	16804	14942	0.1216	0.993466	1.05737	1.02493
ABCD	Surface Area	-40.279	4924.4	< 2.2e-16	-1.04097	-0.944343	-0.525939	0.466718	0.81669	2316	2610	5.73e-07	0.75462	0.884041	0.816694
ABCD	Cortical Thickness	5.5493	4859.1	3.021e-08	0.102107	0.213662	0.083652	-0.0742328	0.99562	2316	2610	0.914	0.919944	1.07772	0.995617
ABCD	Mean Curvature	0.67524	4914.5	0.4996	-0.036528	0.0749109	0.0101682	-0.00902324	0.86733	2316	2610	0.0004349	0.801411	0.938857	0.867334
ABCD	Intracellular volume fraction	5.0052	4887.2	5.775e-07	0.0865332	0.197965	0.0753679	-0.0668814	0.94083	2316	2610	0.1314	0.869325	1.01842	0.940834
ABCD	Isotropic volume fraction	-0.46082	4873.1	0.6449	-0.0690474	0.042765	-0.00696259	0.0061786	0.96965	2316	2610	0.4459	0.895949	1.04961	0.969649

## Sheet: S3
Results of the global regression
SA = Surface area; CT = Cortical thickness; MC = Mean curvature; ICVF = Intracellular volume fraction; ISOVF = Isotropic volume fraction; p.adj = p adjusted (fdr =5%, n=5) where n is the number of phenotypes examined within cohort
*** Sex:PGS interaction model uses stats from PGS x Sex interaction term, Males only group uses male-stratified PGS and females-only group uses female-stratified PGS.
Cohort	Phenotype	Regression coefficient	Standard error	p-value	p.adj	Variance explained	Model
UK Biobank	SA	-0.0119616	0.00451081	0.0080113	0.0200283	0.000123199	Unstratified
UK Biobank	CT	0.0140816	0.00455612	0.00199862	0.00999308	0.000209512
UK Biobank	MC	-0.00288102	0.00494157	0.559885	0.559885	-1.63726e-05
UK Biobank	ICVF	-0.00969955	0.00427962	0.0234305	0.0390508	0.00012269
UK Biobank	ISOVF	0.00276927	0.00431441	0.520965	0.559885	-1.0917e-05
ABCD	SA	0.00178126	0.012141	0.883363	0.959807	-0.000142795
ABCD	CT	-0.0131829	0.0137769	0.338672	0.564454	-1.58545e-05
ABCD	MC	0.000586757	0.0116424	0.959807	0.959807	-0.000133856
ABCD	ICVF	-0.0304253	0.0136741	0.026124	0.06531	0.000731366
ABCD	ISOVF	0.0383799	0.0141671	0.00677002	0.0338501	0.00125965
UK Biobank	SA	-0.00133259	0.00450497	0.767381	0.767381	-1.86388e-05	Sex:PGS interaction
UK Biobank	CT	-0.00427617	0.00455016	0.347336	0.458932	-2.86157e-06
UK Biobank	MC	-0.0067281	0.00493503	0.172787	0.431967	2.12985e-05
UK Biobank	ICVF	0.00385448	0.00427398	0.367145	0.458932	-5.5366e-06
UK Biobank	ISOVF	0.0116701	0.00430829	0.00675701	0.0337851	0.000117641
ABCD	SA	0.000408976	0.0120918	0.97302	0.97302	-0.000145829
ABCD	CT	0.00541331	0.0137209	0.693207	0.967443	-0.000158725
ABCD	MC	-0.00774269	0.0115947	0.504308	0.967443	-7.43787e-05
ABCD	ICVF	0.00391156	0.0136186	0.773954	0.967443	-0.000169914
ABCD	ISOVF	-0.0214468	0.0141064	0.128484	0.642422	0.000260589
UK Biobank	SA	-0.00788451	0.00798628	0.323533	0.537732	-1.61087e-06	Males only
UK Biobank	CT	0.00681826	0.00717197	0.341782	0.537732	-4.93499e-06
UK Biobank	MC	8.85497e-05	0.00723222	0.990231	0.990231	-5.21543e-05
UK Biobank	ICVF	-0.00633365	0.0080285	0.430186	0.537732	-2.42749e-05
UK Biobank	ISOVF	0.00837754	0.00649456	0.197094	0.537732	2.79269e-05
ABCD	SA	-0.00646201	0.0192537	0.737181	0.737181	-0.000324528
ABCD	CT	-0.0104399	0.01906	0.583918	0.729898	-0.000250875
ABCD	MC	-0.0125778	0.0159637	0.430828	0.718047	-9.53415e-05
ABCD	ICVF	-0.0483616	0.018996	0.0109574	0.0273934	0.00195142
ABCD	ISOVF	0.0606786	0.0194987	0.00187896	0.00939481	0.00325733
UK Biobank	SA	-0.0180075	0.0075353	0.0168709	0.0843545	0.000267012	Females only
UK Biobank	CT	0.0143174	0.00687131	0.0372077	0.0930192	0.000157491
UK Biobank	MC	-0.00900661	0.00713164	0.206639	0.344399	3.02049e-05
UK Biobank	ICVF	-0.000176219	0.00739902	0.980999	0.980999	-5.46147e-05
UK Biobank	ISOVF	-0.00315489	0.0063185	0.617568	0.77196	-2.99156e-05
ABCD	SA	0.0111601	0.0203212	0.582932	0.971553	-0.000287635
ABCD	CT	0.00430757	0.0200396	0.829823	0.983771	-0.000382012
ABCD	MC	-0.0263977	0.0170427	0.121539	0.607697	0.000405303
ABCD	ICVF	-0.0162888	0.0197381	0.409317	0.971553	-0.000123937
ABCD	ISOVF	0.000419443	0.0206178	0.983771	0.983771	-0.000423786

## Sheet: S4
Genetic correlation (ldsc) result summary
ASD = autism; SA = Surface area; CT = Cortical thickness; MC = Mean curvature; ICVF = Intracellular volume fraction; ISOVF = Isotropic volume fraction; p.adj = p-value adjusted (fdr=5% n = xxx) where n equals to p.adj n
*** prefix f_ means it is from female-only sex stratified GWAS; prefix m_ means it is from male-only sex stratified GWAS
phenotype 1	phenotype 2	brain/tract region	genetic correlation	standard error	z	p	p.adj	p.adj n	Model
ASD	f_ASD		0.9006	0.0437	20.6133	2.0862e-94	NA	NA	Unstratified and Sex-stratified ASD
ASD	m_ASD		0.9876	0.0114	86.2915	0	NA	NA
f_ASD	m_ASD		0.8029	0.0868	9.2514	2.2161e-20	NA	NA
ASD	SA	global	0.055	0.0536	1.0246	0.3055	0.495875	5	ASD and Global MRI phenotype
ASD	CT	global	0.0223	0.0654	0.3412	0.7329	0.7329	5
ASD	MC	global	-0.0609	0.0562	-1.0834	0.2786	0.495875	5
ASD	ICVF	global	-0.2189	0.0702	-3.1189	0.0018	0.009	5
ASD	ISOVF	global	0.043	0.0507	0.8474	0.3967	0.495875	5
ASD	MC	TE2p	0.0991	0.076	1.3039	0.1923	0.1923	1	ASD and Regional MRI phenotype
ASD	SA	PEF	0.017	0.0644	0.2636	0.7921	0.949309	24
ASD	SA	55b	0.0507	0.0637	0.7967	0.4256	0.836123	24
ASD	SA	A1	0.0412	0.0548	0.7523	0.4519	0.836123	24
ASD	SA	PSL	-0.0711	0.0558	-1.2736	0.2028	0.836123	24
ASD	SA	6v	0.0033	0.0555	0.059	0.9529	0.9786	24
ASD	SA	8Av	0.0743	0.0609	1.2195	0.2227	0.836123	24
ASD	SA	8C	0.0626	0.0587	1.0672	0.2859	0.836123	24
ASD	SA	IFJp	0.0322	0.0582	0.5533	0.5801	0.92816	24
ASD	SA	9-46d	0.0016	0.0613	0.0268	0.9786	0.9786	24
ASD	SA	43	0.1006	0.0634	1.5872	0.1125	0.836123	24
ASD	SA	OP4	0.061	0.0503	1.2115	0.2257	0.836123	24
ASD	SA	OP1	0.0227	0.0481	0.4724	0.6366	0.949309	24
ASD	SA	OP2-3	0.0464	0.0519	0.8937	0.3715	0.836123	24
ASD	SA	RI	0.0101	0.048	0.2095	0.834	0.949309	24
ASD	SA	PFcm	0.0093	0.0482	0.1921	0.8476	0.949309	24
ASD	SA	AAIC	0.0214	0.0545	0.3932	0.6942	0.949309	24
ASD	SA	FOP2	0.0732	0.0588	1.2456	0.2129	0.836123	24
ASD	SA	TE2a	-0.1011	0.0624	-1.6204	0.1052	0.836123	24
ASD	SA	PFop	-0.0191	0.0533	-0.3587	0.7198	0.949309	24
ASD	SA	PF	-0.0476	0.0512	-0.9291	0.3528	0.836123	24
ASD	SA	VMV2	0.0376	0.0596	0.631	0.5281	0.905314	24
ASD	SA	31pd	-0.0086	0.0525	-0.1634	0.8702	0.949309	24
ASD	SA	LBelt	0.0528	0.0517	1.0211	0.3072	0.836123	24
ASD	SA	TE1m	-0.049	0.0653	-0.7506	0.4529	0.836123	24
ASD	ICVF	V2	-0.1793	0.0757	-2.3699	0.0178	0.03088	8
ASD	ICVF	PCV	-0.1654	0.0685	-2.4139	0.0158	0.03088	8
ASD	ICVF	7AL	-0.1056	0.0853	-1.2382	0.2156	0.2156	8
ASD	ICVF	6ma	-0.1989	0.0931	-2.1371	0.0326	0.0372571	8
ASD	ICVF	7PC	-0.2497	0.0761	-3.2825	0.001	0.008	8
ASD	ICVF	VMV1	-0.179	0.0765	-2.3406	0.0193	0.03088	8
ASD	ICVF	FST	-0.1939	0.0863	-2.2475	0.0246	0.0328	8
ASD	ICVF	VVC	-0.1942	0.0703	-2.7619	0.0057	0.0228	8
ASD	ICVF	MST	-0.2137	0.0779	-2.742	0.0061	0.00915	9
ASD	ICVF	45	-0.1967	0.0688	-2.8572	0.0043	0.00774	9
ASD	ICVF	IFJa	-0.2268	0.0753	-3.0126	0.0026	0.00585	9
ASD	ICVF	47s	-0.1182	0.0692	-1.7071	0.0878	0.0878	9
ASD	ICVF	PoI2	-0.1349	0.0653	-2.0664	0.0388	0.04365	9
ASD	ICVF	FOP1	-0.2429	0.0711	-3.4157	0.0006	0.0027	9
ASD	ICVF	A5	-0.2339	0.0734	-3.1878	0.0014	0.0042	9
ASD	ICVF	STSda	-0.2675	0.0696	-3.843	0.0001	0.0009	9
ASD	ICVF	p10p	-0.1802	0.0776	-2.3207	0.0203	0.0261	9
ASD	ISOVF	STV	0.1799	0.0894	2.0127	0.0442	0.185	5
ASD	ISOVF	v23ab	0.0485	0.066	0.7357	0.4619	0.4619	5
ASD	ISOVF	24dv	-0.0657	0.0717	-0.9166	0.3593	0.449125	5
ASD	ISOVF	FOP1	0.1313	0.0735	1.7868	0.074	0.185	5
ASD	ISOVF	FST	0.1153	0.0839	1.3736	0.1696	0.282667	5
ASD	ICVF	fma	-0.0603	0.0622	-0.9686	0.3328	0.377357	15	ASD and White matter tract phenotype
ASD	ICVF	mcp	0.0585	0.0629	0.9303	0.3522	0.377357	15
ASD	ICVF	fmi	-0.0743	0.0523	-1.4223	0.1549	0.23235	15
ASD	ICVF	ar	-0.1039	0.0562	-1.8486	0.0645	0.23235	15
ASD	ICVF	atr	-0.0885	0.0531	-1.6662	0.0957	0.23235	15
ASD	ICVF	cgc	-0.0639	0.0591	-1.0807	0.2798	0.34975	15
ASD	ICVF	cgh	-0.0804	0.0558	-1.4403	0.1498	0.23235	15
ASD	ICVF	cst	-0.082	0.0538	-1.5248	0.1273	0.23235	15
ASD	ICVF	ifo	-0.0899	0.0573	-1.57	0.1164	0.23235	15
ASD	ICVF	ilf	-0.0818	0.0605	-1.352	0.1764	0.240545	15
ASD	ICVF	ml	-0.0469	0.061	-0.7695	0.4416	0.4416	15
ASD	ICVF	ptr	-0.0975	0.0613	-1.5901	0.1118	0.23235	15
ASD	ICVF	slf	-0.0999	0.0564	-1.7706	0.0766	0.23235	15
ASD	ICVF	str	-0.1058	0.0548	-1.9302	0.0536	0.23235	15
ASD	ICVF	unc	-0.0836	0.0553	-1.5122	0.1305	0.23235	15
f_SA	m_SA	global	0.9544	0.0607	15.7211	1.0843e-55	NA	NA	sex stratified MRI phenotype
f_CT	m_CT	global	0.9261	0.0808	11.467	1.9323e-30	NA	NA
f_MC	m_MC	global	0.9924	0.0836	11.8728	1.6384e-32	NA	NA
f_ICVF	m_ICVF	global	1.2115	0.2718	4.4581	8.2672e-06	NA	NA
f_ISOVF	m_ISOVF	global	0.8323	0.0894	9.3151	1.2181e-20	NA	NA
f_ASD	f_SA	global	0.0043	0.0853	0.0502	0.96	0.9842	5	female-stratified ASD and female- only global MRI phenotype
f_ASD	f_CT	global	0.0325	0.1032	0.3145	0.7531	0.9842	5
f_ASD	f_MC	global	-0.0489	0.1051	-0.4648	0.6421	0.9842	5
f_ASD	f_ICVF	global	-0.1877	0.1428	-1.3143	0.1887	0.9435	5
f_ASD	f_ISOVF	global	0.0019	0.0939	0.0198	0.9842	0.9842	5
m_ASD	m_SA	global	0.1044	0.0709	1.4727	0.1408	0.2355	5	male-stratified ASD and male- only global MRI phenotype
m_ASD	m_CT	global	-0.001	0.0825	-0.012	0.9904	0.9904	5
m_ASD	m_MC	global	-0.138	0.0681	-2.0277	0.0426	0.213	5
m_ASD	m_ICVF	global	-0.1076	0.1009	-1.0669	0.286	0.3575	5
m_ASD	m_ISOVF	global	0.0969	0.0659	1.4709	0.1413	0.2355	5

## Sheet: S5
Regional regression - unstratified (UKB)
SA = Surface area; CT = Cortical thickness; MC = Mean curvature; ICVF = Intracellular volume fraction; ISOVF = Isotropic volume fraction; p.adj = p-value adjusted (fdr=5%, n=180); variance explained specific on variance explained by PGS for autism
phenotype	brain region	beta	t-value	standard error	p-value	p.adj	variance explained
SA	V1	-0.00431277	-0.808994	0.00533103	0.418525	0.538103	-9.81203e-06
SA	MST	0.00232234	0.435822	0.00532865	0.662969	0.755281	-2.28468e-05
SA	V6	0.00057865	0.109435	0.00528759	0.912858	0.944336	-2.74394e-05
SA	V2	-0.00628333	-1.22933	0.00511118	0.218957	0.348781	1.33694e-05
SA	V3	-0.00657033	-1.31798	0.00498515	0.187519	0.335056	1.83155e-05
SA	V4	-0.00972891	-1.96372	0.00495431	0.0495708	0.154289	6.98985e-05
SA	V8	-0.00594198	-1.18564	0.00501163	0.235775	0.359656	1.01545e-05
SA	4	-0.00753035	-1.51875	0.00495825	0.128835	0.269655	3.21881e-05
SA	3b	-0.0049002	-0.963505	0.0050858	0.335301	0.457229	-1.85439e-06
SA	FEF	-8.91671e-05	-0.0168015	0.0053071	0.986595	0.992107	-2.8466e-05
SA	PEF	-0.015587	-2.9293	0.00532105	0.00339964	0.0382459	0.000222143
SA	55b	-0.0165395	-3.12066	0.00530002	0.00180611	0.0258313	0.000248066
SA	V3A	-0.00752262	-1.41681	0.00530956	0.156549	0.306291	2.8356e-05
SA	RSC	-0.00624272	-1.27134	0.00491034	0.203616	0.3407	1.49586e-05
SA	POS2	-0.00863167	-1.63625	0.00527527	0.101797	0.229043	4.64189e-05
SA	V7	-0.0125739	-2.28603	0.00550029	0.0222588	0.102733	0.00012714
SA	IPS1	-0.00578663	-1.04767	0.00552334	0.294799	0.411347	2.95629e-06
SA	FFC	-0.00670979	-1.34708	0.004981	0.177965	0.326875	2.01627e-05
SA	V3B	-0.00980523	-1.81358	0.00540657	0.0697523	0.184718	6.67177e-05
SA	LO1	-0.0103476	-1.97884	0.00522912	0.0478423	0.153779	7.95752e-05
SA	LO2	-0.00871392	-1.72154	0.00506168	0.0851617	0.204388	5.00919e-05
SA	PIT	-0.00754366	-1.50311	0.00501872	0.132822	0.271681	3.14773e-05
SA	MT	0.000197372	0.0373355	0.00528644	0.970218	0.986662	-2.78442e-05
SA	A1	-0.0144626	-2.721	0.00531517	0.00651193	0.0488395	0.000181934
SA	PSL	-0.0138789	-2.7347	0.00507511	0.00624722	0.0488395	0.000166641
SA	SFL	-0.0077922	-1.48106	0.00526123	0.1386	0.2772	3.30849e-05
SA	PCV	-0.0132282	-2.50283	0.00528532	0.0123255	0.0684802	0.000146456
SA	STV	-0.00255042	-0.494328	0.00515937	0.621078	0.712064	-2.0151e-05
SA	7Pm	-0.0110622	-2.04372	0.00541276	0.0409896	0.147563	9.29092e-05
SA	7m	-0.0137539	-2.64009	0.00520962	0.00829252	0.0597062	0.000161791
SA	POS1	-0.00631465	-1.23825	0.00509967	0.215634	0.346554	1.38085e-05
SA	23d	-0.000606313	-0.116592	0.00520029	0.907184	0.944336	-2.66883e-05
SA	v23ab	-0.00703479	-1.36177	0.00516592	0.173281	0.324901	2.28057e-05
SA	d23ab	-0.00492674	-0.964666	0.0051072	0.334719	0.457229	-1.8132e-06
SA	31pv	-0.0108435	-2.0907	0.00518656	0.0365631	0.140029	9.10868e-05
SA	5m	-0.004096	-0.774231	0.0052904	0.4388	0.556225	-1.12498e-05
SA	5mv	-0.000661209	-0.126018	0.00524693	0.899718	0.944336	-2.70928e-05
SA	23c	-0.00038586	-0.0762385	0.00506122	0.93923	0.966065	-2.54807e-05
SA	5L	-0.00717362	-1.36585	0.00525213	0.171996	0.324901	2.4384e-05
SA	24dd	-0.00693288	-1.36316	0.00508589	0.172841	0.324901	2.24831e-05
SA	24dv	-0.00770255	-1.5051	0.00511763	0.132308	0.271681	3.39007e-05
SA	7AL	-0.00391626	-0.725096	0.00540102	0.468399	0.569674	-1.3983e-05
SA	SCEF	-0.00618214	-1.22149	0.00506115	0.221911	0.349651	1.26958e-05
SA	6ma	-0.00193416	-0.363631	0.00531901	0.716136	0.795707	-2.4554e-05
SA	7Am	-0.0116314	-2.15358	0.00540098	0.0312808	0.123502	0.000106578
SA	7PL	-0.0104359	-1.92471	0.00542203	0.054274	0.165582	7.961e-05
SA	7PC	-0.00469169	-0.875594	0.00535829	0.381258	0.497292	-6.67289e-06
SA	LIPv	-0.00578571	-1.07196	0.00539734	0.283748	0.409138	4.35546e-06
SA	VIP	-0.00482984	-0.897772	0.0053798	0.369314	0.488798	-5.67982e-06
SA	MIP	-0.00542235	-1.00513	0.00539466	0.314841	0.435933	3.01141e-07
SA	1	-0.0093058	-1.84323	0.00504863	0.0653042	0.184718	6.08861e-05
SA	2	-0.0105338	-2.0039	0.00525664	0.0450888	0.153132	8.33748e-05
SA	3a	-0.0101278	-1.99185	0.00508461	0.0463957	0.153779	7.7167e-05
SA	6d	0.000608284	0.121311	0.00501426	0.903446	0.944336	-2.49059e-05
SA	6mp	-0.00380368	-0.737606	0.00515679	0.460759	0.568059	-1.21466e-05
SA	6v	-0.014458	-2.80272	0.00515856	0.00507039	0.0488395	0.000186747
SA	p24pr	-0.0041349	-0.780899	0.00529505	0.434868	0.55515	-1.09539e-05
SA	33pr	-0.00324068	-0.606763	0.00534094	0.544013	0.648492	-1.79546e-05
SA	a24pr	-0.0028863	-0.54394	0.00530629	0.586487	0.681081	-1.98736e-05
SA	p32pr	-0.00600215	-1.19722	0.0050134	0.231228	0.355736	1.11374e-05
SA	a24	-0.00551633	-1.08522	0.00508317	0.277834	0.406586	4.57806e-06
SA	d32	-0.00650293	-1.31101	0.00496026	0.189865	0.335056	1.78314e-05
SA	8BM	-0.0078134	-1.5575	0.00501664	0.119362	0.252768	3.61666e-05
SA	p32	-0.00564449	-1.16129	0.00486051	0.245531	0.371392	8.22719e-06
SA	10r	-0.00378014	-0.752973	0.00502029	0.451472	0.560448	-1.0986e-05
SA	47m	-0.0083927	-1.63727	0.00512603	0.101583	0.229043	4.40995e-05
SA	8Av	-0.0162253	-3.05086	0.00531827	0.00228379	0.029363	0.000234643
SA	8Ad	-0.00985573	-1.89884	0.00519039	0.0575945	0.172783	7.03024e-05
SA	9m	-0.00613167	-1.28457	0.00477333	0.198952	0.3407	1.49404e-05
SA	8BL	-0.00812056	-1.56787	0.00517936	0.116922	0.252768	3.92514e-05
SA	9p	-0.0079955	-1.55851	0.00513021	0.119122	0.252768	3.77916e-05
SA	10d	-0.00912541	-1.88971	0.004829	0.0588057	0.173525	6.02166e-05
SA	8C	-0.0194681	-3.70159	0.00525938	0.000214612	0.0128767	0.000352697
SA	44	-0.00764871	-1.44207	0.00530399	0.149293	0.295306	3.05896e-05
SA	45	-0.00582264	-1.11126	0.00523965	0.266463	0.396391	6.42308e-06
SA	47l	0.00105509	0.210475	0.0050129	0.833298	0.909052	-2.39577e-05
SA	a47r	-0.00352037	-0.731665	0.00481145	0.464379	0.568627	-1.0786e-05
SA	6r	-0.013231	-2.55688	0.00517466	0.0105662	0.0679257	0.000150792
SA	IFJa	-0.0122397	-2.27201	0.00538715	0.0230924	0.103916	0.000122318
SA	IFJp	-0.0153223	-2.86743	0.00534357	0.00414098	0.0438457	0.000210003
SA	IFSp	-0.00962542	-1.82774	0.0052663	0.0675979	0.184718	6.55514e-05
SA	IFSa	-0.00598673	-1.14239	0.00524055	0.253303	0.379954	8.36174e-06
SA	p9-46v	-0.0113057	-2.18942	0.00516379	0.0285734	0.12149	0.000101574
SA	46	-0.0128035	-2.48671	0.00514877	0.0128981	0.0684802	0.000137644
SA	a9-46v	-0.0038374	-0.761527	0.00503909	0.446348	0.559242	-1.06652e-05
SA	9-46d	-0.0139862	-2.78448	0.00502292	0.00536449	0.0488395	0.000170603
SA	9a	-0.00855041	-1.68024	0.00508879	0.09292	0.214431	4.73098e-05
SA	10v	-0.00721043	-1.48957	0.0048406	0.136346	0.275756	2.8728e-05
SA	a10p	-0.0046663	-0.948814	0.00491803	0.342723	0.463835	-2.42655e-06
SA	10pp	-0.00457466	-0.933578	0.00490013	0.350529	0.47086	-3.10714e-06
SA	11l	-0.00605221	-1.20442	0.00502501	0.228438	0.354472	1.14803e-05
SA	13l	-0.0065468	-1.27592	0.00513104	0.201993	0.3407	1.66146e-05
SA	OFC	-0.00643094	-1.24699	0.00515716	0.212409	0.346554	1.47998e-05
SA	47s	-0.0110749	-2.17899	0.0050826	0.0293395	0.12149	9.66815e-05
SA	LIPd	-0.00688449	-1.2638	0.00544747	0.206313	0.3407	1.76772e-05
SA	6a	3.64785e-05	0.00709705	0.00513995	0.994337	0.994337	-2.65027e-05
SA	i6-8	-0.00688653	-1.3121	0.00524846	0.189494	0.335056	1.99461e-05
SA	s6-8	-0.00842411	-1.57509	0.00534835	0.115246	0.252768	4.22731e-05
SA	43	-0.015696	-3.1111	0.00504517	0.00186559	0.0258313	0.000222188
SA	OP4	-0.016206	-3.2864	0.00493123	0.00101587	0.022857	0.000238172
SA	OP1	-0.0196921	-3.83011	0.00514139	0.000128331	0.0115498	0.000360378
SA	OP2-3	-0.0161944	-3.16416	0.00511807	0.00155677	0.0258313	0.000237439
SA	52	-0.00928256	-1.78149	0.00521056	0.0748419	0.19322	5.91678e-05
SA	RI	-0.0178465	-3.51695	0.00507443	0.000437144	0.0157372	0.000292798
SA	PFcm	-0.0195281	-3.85329	0.00506791	0.00011677	0.0115498	0.000356574
SA	PoI2	-0.0053185	-1.07112	0.00496536	0.284123	0.409138	3.62641e-06
SA	TA2	-0.0087645	-1.69336	0.00517582	0.0903975	0.211319	4.98587e-05
SA	FOP4	-0.00937419	-1.83398	0.00511139	0.0666663	0.184718	6.17577e-05
SA	MI	-0.000962726	-0.193645	0.0049716	0.846455	0.912347	-2.37484e-05
SA	Pir	-0.00988014	-2.03141	0.0048637	0.0422222	0.14902	7.59604e-05
SA	AVI	-0.000575573	-0.113829	0.00505646	0.909374	0.944336	-2.53238e-05
SA	AAIC	-0.0132849	-2.72236	0.00487992	0.00648535	0.0488395	0.000152783
SA	FOP1	-0.0105551	-2.07192	0.00509434	0.0382808	0.142127	8.55316e-05
SA	FOP3	-0.00798381	-1.61645	0.00493909	0.106006	0.235569	4.12244e-05
SA	FOP2	-0.0180233	-3.55192	0.00507425	0.000382986	0.0157372	0.000300202
SA	PFt	-0.0125786	-2.37769	0.00529024	0.0174272	0.0847807	0.000129562
SA	AIP	-0.0113035	-2.1742	0.0051989	0.0296975	0.12149	0.000101059
SA	EC	-0.0105409	-2.01709	0.0052258	0.0436943	0.151249	8.44046e-05
SA	PreS	-0.0130412	-2.51455	0.00518628	0.0119232	0.0684802	0.000143928
SA	H	-0.00500316	-1.05054	0.00476245	0.293477	0.411347	2.35733e-06
SA	ProS	-0.00146682	-0.270696	0.00541871	0.786626	0.863371	-2.77697e-05
SA	PeEc	-0.00663556	-1.24329	0.0053371	0.213771	0.346554	1.54782e-05
SA	STGa	-0.00442297	-0.883362	0.00500697	0.377048	0.495391	-5.4842e-06
SA	PBelt	-0.0129638	-2.51038	0.00516408	0.0120652	0.0684802	0.000141057
SA	A5	-0.00158522	-0.307716	0.00515156	0.7583	0.837387	-2.40607e-05
SA	PHA1	-0.0132892	-2.53308	0.00524626	0.0113114	0.0684802	0.000151462
SA	PHA3	-0.0093134	-1.81338	0.00513593	0.0697825	0.184718	6.00682e-05
SA	STSda	-0.00106456	-0.202046	0.00526889	0.839882	0.910715	-2.66643e-05
SA	STSdp	-0.00685119	-1.29131	0.00530562	0.196606	0.3407	1.87806e-05
SA	STSvp	-0.00673991	-1.2672	0.00531876	0.205095	0.3407	1.70783e-05
SA	TGd	-0.00659222	-1.35509	0.00486478	0.175398	0.325481	1.98753e-05
SA	TE1a	-0.0126887	-2.48569	0.00510472	0.0129352	0.0684802	0.000134724
SA	TE1p	-0.00703119	-1.37609	0.00510956	0.168805	0.324901	2.3275e-05
SA	TE2a	-0.0153674	-2.98325	0.00515125	0.00285426	0.0342511	0.000210984
SA	TF	-0.00886032	-1.73373	0.00511055	0.0829751	0.203459	5.24563e-05
SA	TE2p	-0.0113766	-2.33308	0.0048762	0.0196502	0.0930801	0.000105904
SA	PHT	-0.00425443	-0.829774	0.00512722	0.406673	0.526627	-8.14847e-06
SA	PH	-0.00635929	-1.28245	0.00495871	0.199695	0.3407	1.58212e-05
SA	TPOJ1	-0.000920124	-0.177004	0.00519832	0.859506	0.9209	-2.61319e-05
SA	TPOJ2	0.00309457	0.586778	0.00527384	0.557357	0.655714	-1.81342e-05
SA	TPOJ3	0.000156348	0.0295484	0.00529123	0.976427	0.987398	-2.78489e-05
SA	DVT	-0.00198772	-0.374912	0.00530182	0.707728	0.791249	-2.40182e-05
SA	PGp	-0.00323479	-0.615811	0.00525289	0.538024	0.645629	-1.70931e-05
SA	IP2	-0.0063872	-1.21759	0.00524576	0.223388	0.349651	1.32554e-05
SA	IP1	-0.00557364	-1.04823	0.00531717	0.294538	0.411347	2.79643e-06
SA	IP0	-0.00311345	-0.568726	0.00547443	0.569546	0.665703	-2.02334e-05
SA	PFop	-0.0161932	-3.13136	0.0051713	0.00174156	0.0258313	0.000236163
SA	PF	-0.0168433	-3.31764	0.0050769	0.00090884	0.022857	0.000261044
SA	PFm	-0.00359615	-0.690549	0.00520766	0.489854	0.59177	-1.41212e-05
SA	PGi	-0.00221333	-0.422591	0.00523753	0.672597	0.76143	-2.23569e-05
SA	PGs	-0.00036124	-0.0690849	0.00522894	0.944923	0.966398	-2.70883e-05
SA	V6A	-0.00497729	-0.925353	0.0053788	0.354789	0.473052	-4.1355e-06
SA	VMV1	-0.005961	-1.09817	0.00542814	0.27214	0.401518	6.07977e-06
SA	VMV3	-0.0111298	-2.18352	0.00509719	0.0290046	0.12149	9.81161e-05
SA	PHA2	-0.0103447	-1.98465	0.00521236	0.0471918	0.153779	8.07613e-05
SA	V4t	-0.00272791	-0.533528	0.00511297	0.593672	0.685006	-1.86265e-05
SA	FST	0.0006253	0.120779	0.00517722	0.903867	0.944336	-2.62106e-05
SA	V3CD	-0.00954188	-1.81826	0.00524781	0.0690336	0.184718	6.35648e-05
SA	LO3	-0.00906687	-1.73779	0.00521748	0.0822577	0.203459	5.49868e-05
SA	VMV2	-0.014089	-2.73438	0.00515255	0.00625318	0.0488395	0.000172623
SA	31pd	-0.0173114	-3.31825	0.00521703	0.000906859	0.022857	0.000271883
SA	31a	-0.00895856	-1.72998	0.00517843	0.0836443	0.203459	5.35045e-05
SA	VVC	-0.00676867	-1.33685	0.00506313	0.18128	0.3296	2.01793e-05
SA	25	-0.0128833	-2.60812	0.00493967	0.00910827	0.0607218	0.000141566
SA	s32	-0.00833125	-1.71345	0.00486226	0.0866394	0.205199	4.57673e-05
SA	pOFC	-0.0135348	-2.62329	0.00515946	0.00871276	0.0603191	0.00015682
SA	PoI1	-0.00299867	-0.601096	0.00498867	0.54778	0.648687	-1.60886e-05
SA	Ig	-0.0124616	-2.41229	0.00516589	0.0158585	0.0792923	0.000128579
SA	FOP5	-0.00392024	-0.759777	0.00515972	0.447393	0.559242	-1.11891e-05
SA	p10p	-0.0107531	-2.15001	0.00500143	0.0315617	0.123502	9.08446e-05
SA	p47r	-0.00202656	-0.399579	0.00507174	0.689469	0.775653	-2.15668e-05
SA	TGv	-0.00893225	-1.7475	0.00511145	0.0805607	0.203459	5.38106e-05
SA	MBelt	-0.012925	-2.45342	0.00526815	0.014156	0.0728023	0.000140063
SA	LBelt	-0.0143627	-2.74629	0.00522987	0.00603071	0.0488395	0.000179164
SA	A4	-0.00984376	-1.96248	0.00501598	0.0497155	0.154289	7.16205e-05
SA	STSva	-0.0106351	-2.06755	0.00514383	0.0386902	0.142127	8.68496e-05
SA	TE1m	-0.0162747	-3.16652	0.00513963	0.00154422	0.0258313	0.000238163
SA	PI	-0.00524651	-1.05115	0.0049912	0.293196	0.411347	2.63986e-06
SA	a32pr	-0.0093482	-1.87701	0.00498036	0.0605257	0.17572	6.3434e-05
SA	p24	-0.00949226	-1.77966	0.00533375	0.0751412	0.19322	6.1603e-05
CT	V1	0.00710984	1.40459	0.00506185	0.160153	0.323904	2.67472e-05
CT	MST	0.0106974	1.99294	0.00536762	0.0462762	0.160187	8.86469e-05
CT	V6	0.00867673	1.71462	0.00506044	0.086425	0.232186	5.48423e-05
CT	V2	0.0105284	1.99465	0.00527832	0.0460899	0.160187	8.71905e-05
CT	V3	0.0102596	1.95445	0.00524936	0.0506569	0.169557	8.33213e-05
CT	V4	0.00964019	1.88129	0.00512425	0.059942	0.179826	7.31918e-05
CT	V8	0.0111292	2.07601	0.00536084	0.037901	0.149898	9.95341e-05
CT	4	0.00450488	0.899859	0.0050062	0.368202	0.476809	-4.98869e-06
CT	3b	0.00519856	1.1295	0.00460254	0.258697	0.385381	7.30763e-06
CT	FEF	0.0063297	1.22097	0.00518418	0.222108	0.366784	1.38654e-05
CT	PEF	0.00948609	1.80872	0.00524464	0.070504	0.20144	6.60812e-05
CT	55b	0.00559097	1.07485	0.00520164	0.282451	0.400325	4.35824e-06
CT	V3A	0.0116673	2.20766	0.00528491	0.0272754	0.132691	0.000115336
CT	RSC	0.00830332	1.51808	0.00546962	0.129005	0.301569	4.02836e-05
CT	POS2	0.00429534	0.845804	0.00507841	0.397669	0.509928	-8.07035e-06
CT	V7	0.00625809	1.18051	0.00530119	0.237808	0.375486	1.17302e-05
CT	IPS1	0.0104578	2.01563	0.00518832	0.0438466	0.157848	8.91179e-05
CT	FFC	0.01331	2.48994	0.00534552	0.0127816	0.0979011	0.000155679
CT	V3B	0.0129867	2.48582	0.00522433	0.0129306	0.0979011	0.000153385
CT	LO1	0.00635138	1.19274	0.00532504	0.232981	0.375452	1.26416e-05
CT	LO2	0.00363501	0.665465	0.00546235	0.505758	0.60289	-1.70401e-05
CT	PIT	0.0064004	1.16042	0.00551558	0.245886	0.384865	1.0727e-05
CT	MT	0.000142153	0.0267692	0.0053103	0.978644	0.984111	-2.93951e-05
CT	A1	0.0134833	2.50352	0.00538573	0.0123016	0.0979011	0.000158864
CT	PSL	0.000729275	0.143739	0.0050736	0.885707	0.928358	-2.67978e-05
CT	SFL	0.0154483	3.13566	0.00492664	0.00171623	0.0610363	0.00022861
CT	PCV	0.0079827	1.59138	0.00501622	0.111535	0.272757	4.18555e-05
CT	STV	-0.00423188	-0.817195	0.00517854	0.413823	0.515993	-9.36127e-06
CT	7Pm	0.00972752	1.82198	0.00533897	0.0684667	0.198774	6.88401e-05
CT	7m	0.00777792	1.48897	0.00522368	0.136504	0.30421	3.52944e-05
CT	POS1	0.00623169	1.18714	0.00524935	0.235183	0.375452	1.2024e-05
CT	23d	0.00681451	1.29371	0.00526743	0.195776	0.343935	2.00377e-05
CT	v23ab	0.00231651	0.428518	0.00540587	0.668277	0.751812	-2.4381e-05
CT	d23ab	0.00340967	0.647771	0.00526369	0.517138	0.608398	-1.72493e-05
CT	31pv	-0.00127261	-0.240029	0.00530189	0.810309	0.873387	-2.82661e-05
CT	5m	0.00788416	1.50756	0.00522975	0.131677	0.303869	3.67132e-05
CT	5mv	-0.000897794	-0.189378	0.00474074	0.849797	0.910497	-2.5682e-05
CT	23c	0.00677967	1.31396	0.0051597	0.188868	0.339962	2.08104e-05
CT	5L	0.00484265	0.965275	0.00501686	0.334414	0.449519	-1.87042e-06
CT	24dd	0.00824034	1.63052	0.00505381	0.103001	0.26113	4.56368e-05
CT	24dv	0.002706	0.520565	0.00519819	0.602673	0.690963	-2.09983e-05
CT	7AL	0.00496155	1.00564	0.00493371	0.314595	0.432267	3.05735e-07
CT	SCEF	0.00641038	1.29073	0.00496648	0.196807	0.343935	1.77568e-05
CT	6ma	0.00614851	1.26618	0.00485595	0.205458	0.3556	1.53498e-05
CT	7Am	0.00429777	0.842626	0.00510045	0.399444	0.509928	-8.21663e-06
CT	7PL	0.0160554	3.09257	0.00519162	0.00198605	0.0610363	0.000245743
CT	7PC	0.0124856	2.53991	0.00491575	0.0110929	0.0979011	0.00014589
CT	LIPv	0.00905426	1.80043	0.00502895	0.0718024	0.201944	6.2458e-05
CT	VIP	0.00943698	1.85101	0.0050983	0.064178	0.189378	6.70929e-05
CT	MIP	0.0109235	2.17277	0.00502744	0.029805	0.139091	0.000104972
CT	1	0.0103442	2.05146	0.00504233	0.04023	0.153818	8.55194e-05
CT	2	0.00645037	1.34501	0.00479578	0.178632	0.328685	2.13539e-05
CT	3a	0.00616334	1.29271	0.00476778	0.196122	0.343935	1.80162e-05
CT	6d	0.00368754	0.741566	0.00497264	0.458356	0.558124	-1.14351e-05
CT	6mp	0.0106999	2.10653	0.00507939	0.0351666	0.149898	9.2922e-05
CT	6v	0.0104036	2.02084	0.00514816	0.0433051	0.157848	8.52705e-05
CT	p24pr	0.00541432	0.959847	0.00564081	0.337139	0.449519	-2.45113e-06
CT	33pr	0.0123084	2.30764	0.00533377	0.0210257	0.111313	0.000127888
CT	a24pr	0.00603332	1.09009	0.0055347	0.275682	0.396982	5.65667e-06
CT	p32pr	0.0072269	1.36385	0.00529889	0.172623	0.328031	2.5073e-05
CT	a24	0.0130285	2.45138	0.00531477	0.0142363	0.100657	0.000147526
CT	d32	0.00988789	1.89867	0.00520779	0.0576166	0.17919	7.56332e-05
CT	8BM	0.00611442	1.22413	0.0049949	0.220912	0.366784	1.34243e-05
CT	p32	0.00596113	1.1197	0.00532388	0.262851	0.385381	7.48923e-06
CT	10r	0.0134214	2.58942	0.00518317	0.00961808	0.0979011	0.000167858
CT	47m	0.0071169	1.36184	0.00522593	0.173257	0.328031	2.47453e-05
CT	8Av	0.0134489	2.71873	0.00494674	0.00655687	0.0979011	0.000170218
CT	8Ad	-0.000417041	-0.0870936	0.00478842	0.930598	0.962687	-2.6457e-05
CT	9m	0.0125716	2.48653	0.00505586	0.0129045	0.0979011	0.00014549
CT	8BL	0.0110856	2.24576	0.00493626	0.0247265	0.123633	0.000105808
CT	9p	0.0134906	2.77431	0.0048627	0.00553516	0.0979011	0.000175242
CT	10d	0.0134509	2.64529	0.00508484	0.0081661	0.0979011	0.00016793
CT	8C	0.00959172	1.95267	0.00491209	0.050867	0.169557	7.70803e-05
CT	44	0.00466124	0.917542	0.00508013	0.358866	0.469312	-4.40862e-06
CT	45	0.00713907	1.43454	0.00497656	0.151429	0.323217	2.87007e-05
CT	47l	0.00555971	1.07547	0.00516957	0.282173	0.400325	4.42816e-06
CT	a47r	0.00942233	1.89341	0.00497639	0.0583129	0.17919	7.03674e-05
CT	6r	0.00214657	0.450576	0.00476406	0.652298	0.738451	-2.09436e-05
CT	IFJa	0.0160583	3.14871	0.00509998	0.00164147	0.0610363	0.000255283
CT	IFJp	0.0096886	1.91118	0.00506943	0.0559904	0.17919	7.59752e-05
CT	IFSp	0.00496551	0.996275	0.00498408	0.319124	0.435169	-2.0292e-07
CT	IFSa	0.00690365	1.38916	0.00496967	0.164795	0.326293	2.53225e-05
CT	p9-46v	0.00940441	1.89934	0.00495141	0.0575289	0.17919	7.04586e-05
CT	46	0.0111878	2.28932	0.00488695	0.0220674	0.11349	0.000112177
CT	a9-46v	0.0108144	2.15834	0.00501052	0.0309091	0.139091	9.89315e-05
CT	9-46d	0.0126576	2.67329	0.00473484	0.00751502	0.0979011	0.000160614
CT	9a	0.0161092	3.27483	0.0049191	0.00105839	0.0610363	0.00026084
CT	10v	0.0126633	2.37631	0.00532899	0.0174928	0.105255	0.0001379
CT	a10p	-0.000883381	-0.167706	0.00526744	0.866816	0.917805	-2.82378e-05
CT	10pp	0.00211582	0.40032	0.00528531	0.688924	0.760685	-2.4743e-05
CT	11l	0.00726086	1.36467	0.0053206	0.172367	0.328031	2.54942e-05
CT	13l	0.0143689	2.73864	0.00524674	0.00617292	0.0979011	0.00019114
CT	OFC	0.00873885	1.61677	0.00540512	0.105937	0.264843	4.81758e-05
CT	47s	0.00881758	1.69101	0.00521439	0.0908448	0.240472	5.26301e-05
CT	LIPd	0.00691566	1.36152	0.00507936	0.173359	0.328031	2.43866e-05
CT	6a	0.00575391	1.14159	0.00504026	0.253633	0.385381	8.53607e-06
CT	i6-8	0.0130613	2.58087	0.00506079	0.00985951	0.0979011	0.000156864
CT	s6-8	0.00563006	1.13467	0.00496184	0.256521	0.385381	7.62718e-06
CT	43	0.0071778	1.3565	0.00529141	0.17495	0.328031	2.46513e-05
CT	OP4	0.00553381	1.06713	0.00518569	0.285921	0.40049	4.03783e-06
CT	OP1	0.0138002	2.57827	0.00535253	0.0099342	0.0979011	0.000169498
CT	OP2-3	-0.000696653	-0.135453	0.00514315	0.892255	0.928358	-2.79287e-05
CT	52	0.0123752	2.48245	0.0049851	0.0130535	0.0979011	0.000138127
CT	RI	0.0100715	2.04343	0.00492872	0.0410181	0.153818	8.62052e-05
CT	PFcm	0.0127665	2.5258	0.00505446	0.0115484	0.0979011	0.000153823
CT	PoI2	0.00323539	0.594798	0.00543948	0.551983	0.641012	-1.93409e-05
CT	TA2	0.0101444	1.89024	0.00536671	0.0587345	0.17919	7.42755e-05
CT	FOP4	0.0104515	2.10958	0.00495429	0.0349024	0.149898	9.39604e-05
CT	MI	0.00348932	0.673399	0.00518166	0.500698	0.600838	-1.58666e-05
CT	Pir	0.000321807	0.0603373	0.00533346	0.951887	0.968021	-2.8273e-05
CT	AVI	0.0075662	1.48308	0.00510166	0.138062	0.30421	3.40556e-05
CT	AAIC	0.0127574	2.44379	0.00522034	0.0145394	0.100657	0.000140031
CT	FOP1	0.00216043	0.417002	0.00518086	0.67668	0.756537	-2.35493e-05
CT	FOP3	-0.00164756	-0.316221	0.00521014	0.751837	0.815244	-2.59979e-05
CT	FOP2	-0.00607979	-1.14927	0.00529013	0.250453	0.385381	9.34764e-06
CT	PFt	0.00423377	0.834589	0.00507288	0.403955	0.512056	-8.4942e-06
CT	AIP	0.00689772	1.42754	0.00483191	0.153435	0.323217	2.81755e-05
CT	EC	0.00212894	0.388979	0.00547316	0.697294	0.760685	-2.53101e-05
CT	PreS	0.00496882	0.915749	0.00542597	0.359806	0.469312	-4.85675e-06
CT	H	0.00218957	0.393209	0.00556846	0.694168	0.760685	-2.59726e-05
CT	ProS	0.01235	2.34068	0.00527626	0.0192548	0.108923	0.000129306
CT	PeEc	0.00442564	0.822056	0.00538363	0.411051	0.515993	-9.57351e-06
CT	STGa	0.00904173	1.73805	0.00520221	0.0822108	0.224211	5.60205e-05
CT	PBelt	0.0140139	2.68286	0.00522349	0.00730342	0.0979011	0.000178142
CT	A5	0.0130024	2.50378	0.00519312	0.0122924	0.0979011	0.00014693
CT	PHA1	-0.000195589	-0.0356902	0.00548019	0.97153	0.982446	-2.98629e-05
CT	PHA3	0.0059734	1.0647	0.00561038	0.287018	0.40049	4.14836e-06
CT	STSda	0.0189366	3.47842	0.00544402	0.000505046	0.0610363	0.000334356
CT	STSdp	0.00302246	0.547589	0.00551958	0.583978	0.673821	-2.14479e-05
CT	STSvp	-0.000446784	-0.0800995	0.00557787	0.936159	0.962906	-3.09039e-05
CT	TGd	0.00753907	1.41327	0.00533449	0.157586	0.323631	2.89171e-05
CT	TE1a	0.00605513	1.12608	0.0053772	0.260142	0.385381	7.9201e-06
CT	TE1p	0.00813264	1.49381	0.00544423	0.135236	0.30421	3.72778e-05
CT	TE2a	0.00777719	1.4241	0.00546111	0.154426	0.323217	3.11333e-05
CT	TF	0.00818898	1.48112	0.00552892	0.138585	0.30421	3.64241e-05
CT	TE2p	0.0128437	2.33857	0.00549214	0.0193641	0.108923	0.000137824
CT	PHT	-0.000940674	-0.175227	0.00536831	0.860902	0.916937	-2.87475e-05
CT	PH	0.00618375	1.14169	0.00541633	0.253593	0.385381	9.24835e-06
CT	TPOJ1	0.00430309	0.808989	0.00531909	0.418528	0.515993	-1.02615e-05
CT	TPOJ2	0.00670453	1.25214	0.00535446	0.210528	0.357501	1.69841e-05
CT	TPOJ3	0.0107985	2.07164	0.00521253	0.0383073	0.149898	9.56789e-05
CT	DVT	0.0104727	2.08172	0.00503079	0.0373765	0.149898	9.33074e-05
CT	PGp	-4.66967e-06	-0.000905992	0.00515421	0.999277	0.999277	-2.8204e-05
CT	IP2	0.00473541	0.960926	0.00492796	0.336597	0.449519	-2.10011e-06
CT	IP1	0.00795909	1.58872	0.00500975	0.112133	0.272757	4.24548e-05
CT	IP0	0.00561068	1.11854	0.00501606	0.263344	0.385381	7.16072e-06
CT	PFop	0.00694422	1.34402	0.00516674	0.178951	0.328685	2.28524e-05
CT	PF	0.0118436	2.41489	0.00490438	0.0157455	0.10497	0.000127396
CT	PFm	0.00569879	1.18582	0.00480576	0.2357	0.375452	1.03056e-05
CT	PGi	0.00517967	1.05245	0.00492153	0.2926	0.405138	2.90239e-06
CT	PGs	0.000346636	0.0703034	0.00493057	0.943953	0.965406	-2.58528e-05
CT	V6A	0.00707462	1.3262	0.00533449	0.184782	0.335967	2.23947e-05
CT	VMV1	-0.000756881	-0.136935	0.0055273	0.891083	0.928358	-3.00836e-05
CT	VMV3	0.0076944	1.38862	0.00554106	0.164959	0.326293	2.8567e-05
CT	PHA2	-0.00281217	-0.50911	0.00552371	0.610679	0.69571	-2.23468e-05
CT	V4t	0.00651046	1.19958	0.00542727	0.230311	0.375452	1.32826e-05
CT	FST	0.00686684	1.25799	0.00545857	0.208404	0.357263	1.7757e-05
CT	V3CD	0.0121513	2.30805	0.00526475	0.0210025	0.111313	0.000127718
CT	LO3	0.00656821	1.24523	0.0052747	0.213057	0.358413	1.61824e-05
CT	VMV2	0.00974603	1.78647	0.00545546	0.0740322	0.205012	6.57978e-05
CT	31pd	0.00377188	0.740665	0.00509256	0.458902	0.558124	-1.28152e-05
CT	31a	0.00209957	0.390087	0.0053823	0.696475	0.760685	-2.54921e-05
CT	VVC	0.0078188	1.44006	0.00542951	0.149862	0.323217	3.23847e-05
CT	25	0.00910504	1.64885	0.00552206	0.0991883	0.255056	5.2701e-05
CT	s32	0.0129708	2.37526	0.0054608	0.0175425	0.105255	0.000139832
CT	pOFC	0.00350997	0.65009	0.0053992	0.515639	0.608398	-1.72342e-05
CT	PoI1	0.00852362	1.56903	0.0054324	0.11665	0.27996	4.42995e-05
CT	Ig	-0.00475697	-0.932335	0.00510222	0.351171	0.464785	-3.7456e-06
CT	FOP5	0.00317641	0.630342	0.00503918	0.528475	0.617698	-1.69669e-05
CT	p10p	0.00543111	1.09513	0.00495934	0.273469	0.396972	5.47463e-06
CT	p47r	0.00343855	0.680728	0.00505129	0.496049	0.599254	-1.48662e-05
CT	TGv	0.00818112	1.53685	0.0053233	0.12434	0.294489	3.94725e-05
CT	MBelt	0.015927	3.0854	0.00516206	0.00203454	0.0610363	0.000241931
CT	LBelt	0.0127124	2.39984	0.0052972	0.0164078	0.105255	0.000139039
CT	A4	0.0132672	2.56776	0.00516684	0.0102403	0.0979011	0.000156197
CT	STSva	0.00451484	0.813864	0.00554741	0.415729	0.515993	-1.02867e-05
CT	TE1m	0.0120631	2.16803	0.00556406	0.0301637	0.139091	0.000114222
CT	PI	0.0111661	2.08374	0.00535869	0.0371914	0.149898	9.50345e-05
CT	a32pr	0.00761807	1.41112	0.00539861	0.15822	0.323631	2.98178e-05
CT	p24	0.00913083	1.67109	0.005464	0.0947141	0.24708	5.50881e-05
MC	V1	-0.0128523	-2.39422	0.00536808	0.0166617	0.333233	0.000141865
MC	MST	-0.00404696	-0.721402	0.00560985	0.470668	0.920871	-1.50365e-05
MC	V6	-0.00125479	-0.227443	0.00551696	0.820081	0.988989	-2.90624e-05
MC	V2	-0.0131437	-2.39903	0.00547875	0.0164444	0.333233	0.000144235
MC	V3	-0.00633836	-1.14328	0.005544	0.25293	0.920871	9.48376e-06
MC	V4	0.000153209	0.0275759	0.00555589	0.978001	0.988989	-3.10383e-05
MC	V8	-0.00319836	-0.576521	0.00554769	0.564267	0.95819	-2.05855e-05
MC	4	-0.0019674	-0.410466	0.00479309	0.681467	0.969883	-1.96821e-05
MC	3b	-0.00237805	-0.438623	0.00542162	0.660938	0.969883	-2.39107e-05
MC	FEF	-0.00472982	-0.893322	0.00529465	0.371692	0.920871	-5.72696e-06
MC	PEF	-0.000204949	-0.0368449	0.00556248	0.970609	0.988989	-3.08894e-05
MC	55b	0.00642242	1.19201	0.00538789	0.233267	0.920871	1.23206e-05
MC	V3A	-2.50227e-05	-0.00452165	0.00553398	0.996392	0.996392	-3.06039e-05
MC	RSC	-0.0122355	-2.24328	0.00545428	0.0248855	0.373282	0.000120289
MC	POS2	-0.00973109	-1.76013	0.00552863	0.078396	0.613534	6.43524e-05
MC	V7	0.00332419	0.596318	0.00557452	0.550967	0.953597	-2.00835e-05
MC	IPS1	0.00506022	0.906358	0.00558303	0.364754	0.920871	-5.58252e-06
MC	FFC	0.0113393	2.08665	0.0054342	0.0369279	0.415439	9.91884e-05
MC	V3B	-0.00519517	-0.93919	0.00553154	0.34764	0.920871	-3.66885e-06
MC	LO1	-0.00424003	-0.757037	0.00560083	0.449033	0.920871	-1.33966e-05
MC	LO2	-0.00259919	-0.467681	0.00555761	0.640016	0.969883	-2.43946e-05
MC	PIT	0.0141587	2.54345	0.00556673	0.0109812	0.333233	0.000169176
MC	MT	-0.00414811	-0.741931	0.00559096	0.458135	0.920871	-1.41131e-05
MC	A1	0.000885022	0.162989	0.00542993	0.870528	0.988989	-2.8794e-05
MC	PSL	-0.00342777	-0.613968	0.00558298	0.539241	0.95126	-1.94081e-05
MC	SFL	0.00487161	0.924843	0.0052675	0.355055	0.920871	-4.15925e-06
MC	PCV	-0.00151059	-0.274514	0.00550277	0.783691	0.984712	-2.82523e-05
MC	STV	-0.00206297	-0.368822	0.0055934	0.712263	0.971268	-2.71059e-05
MC	7Pm	-0.00263584	-0.473837	0.00556276	0.63562	0.969883	-2.40638e-05
MC	7m	-0.00186213	-0.337054	0.00552472	0.736079	0.984712	-2.71851e-05
MC	POS1	-0.00890646	-1.60115	0.00556254	0.109354	0.664017	4.86611e-05
MC	23d	-0.0052589	-0.946097	0.00555852	0.344106	0.920871	-3.22977e-06
MC	v23ab	-0.0048744	-0.895892	0.00544084	0.370317	0.920871	-5.89358e-06
MC	d23ab	0.00479681	0.858404	0.00558806	0.390676	0.920871	-8.1918e-06
MC	31pv	0.00553999	0.994966	0.00556802	0.31976	0.920871	-3.11435e-07
MC	5m	-0.00117049	-0.214327	0.00546125	0.830294	0.988989	-2.86101e-05
MC	5mv	-0.00442925	-0.79387	0.00557932	0.427277	0.920871	-1.14778e-05
MC	23c	-0.0092323	-1.67903	0.0054986	0.0931566	0.664017	5.52917e-05
MC	5L	-0.00131199	-0.240877	0.00544672	0.809652	0.984712	-2.83198e-05
MC	24dd	-0.0130675	-2.39846	0.00544829	0.0164698	0.333233	0.000142271
MC	24dv	-0.00440849	-0.793625	0.00555488	0.42742	0.920871	-1.1454e-05
MC	7AL	-0.00621964	-1.13545	0.00547771	0.256197	0.920871	8.74099e-06
MC	SCEF	0.00626495	1.16561	0.00537481	0.24378	0.920871	1.05802e-05
MC	6ma	0.0135904	2.63531	0.00515706	0.00841018	0.333233	0.000160773
MC	7Am	0.00106288	0.191139	0.00556079	0.848418	0.988989	-2.98372e-05
MC	7PL	0.00555101	0.994628	0.005581	0.319925	0.920871	-3.34288e-07
MC	7PC	-0.000699963	-0.126836	0.00551864	0.899071	0.988989	-3.00436e-05
MC	LIPv	0.00140067	0.251242	0.00557499	0.801629	0.984712	-2.91726e-05
MC	VIP	-0.00675409	-1.22079	0.00553256	0.222175	0.920871	1.50338e-05
MC	MIP	-0.00571016	-1.02846	0.00555216	0.303742	0.920871	1.78731e-06
MC	1	0.00205048	0.385906	0.00531342	0.699569	0.969883	-2.48754e-05
MC	2	-0.00408298	-0.748097	0.00545782	0.454407	0.920871	-1.32043e-05
MC	3a	-0.00494119	-0.897005	0.00550854	0.369723	0.920871	-5.96953e-06
MC	6d	0.00196709	0.401435	0.00490016	0.688103	0.969883	-2.12439e-05
MC	6mp	-0.000752317	-0.150345	0.00500395	0.880494	0.988989	-2.54273e-05
MC	6v	-0.00143531	-0.259901	0.00552253	0.794942	0.984712	-2.85394e-05
MC	p24pr	-0.0089199	-1.60758	0.00554864	0.107936	0.664017	4.84963e-05
MC	33pr	-0.00340118	-0.61646	0.00551728	0.537595	0.95126	-1.88305e-05
MC	a24pr	0.00564689	1.02643	0.00550148	0.304696	0.920871	1.6105e-06
MC	p32pr	-0.00424727	-0.766596	0.00554043	0.443328	0.920871	-1.2712e-05
MC	a24	-0.000325458	-0.0599053	0.00543286	0.952231	0.988989	-2.93679e-05
MC	d32	0.00458858	0.826715	0.00555037	0.408405	0.920871	-9.74377e-06
MC	8BM	-0.00236851	-0.440981	0.005371	0.65923	0.969883	-2.35603e-05
MC	p32	-0.00775197	-1.39829	0.0055439	0.162037	0.883837	2.94166e-05
MC	10r	0.00690621	1.23254	0.00560325	0.217758	0.920871	1.62229e-05
MC	47m	-0.00210207	-0.383395	0.00548278	0.701429	0.969883	-2.58043e-05
MC	8Av	0.00115916	0.217152	0.00533799	0.828091	0.988989	-2.71982e-05
MC	8Ad	0.00146679	0.268927	0.00545422	0.787988	0.984712	-2.78489e-05
MC	9m	0.0083529	1.52661	0.00547152	0.126867	0.73665	4.00703e-05
MC	8BL	0.00332783	0.635667	0.00523517	0.524998	0.95126	-1.66156e-05
MC	9p	0.00396492	0.726345	0.00545872	0.467633	0.920871	-1.41544e-05
MC	10d	0.00162427	0.297917	0.00545207	0.765768	0.984712	-2.72227e-05
MC	8C	-0.00418543	-0.755819	0.00553761	0.449763	0.920871	-1.31545e-05
MC	44	-0.00447119	-0.812079	0.00550585	0.416753	0.920871	-1.03641e-05
MC	45	-0.00594987	-1.06969	0.00556225	0.284768	0.920871	4.45631e-06
MC	47l	0.000366238	0.0685354	0.00534378	0.94536	0.988989	-2.91411e-05
MC	a47r	-0.00678929	-1.25453	0.00541181	0.209658	0.920871	1.69474e-05
MC	6r	-0.00560368	-1.01285	0.00553259	0.31114	0.920871	7.97371e-07
MC	IFJa	0.00528454	0.944181	0.00559696	0.345084	0.920871	-3.38987e-06
MC	IFJp	-0.00362125	-0.651832	0.0055555	0.514515	0.95126	-1.79828e-05
MC	IFSp	-0.00480536	-0.858899	0.00559479	0.390403	0.920871	-8.23092e-06
MC	IFSa	0.00103792	0.185358	0.00559951	0.852949	0.988989	-3.02738e-05
MC	p9-46v	0.000223753	0.0402374	0.00556082	0.967904	0.988989	-3.08979e-05
MC	46	0.00161194	0.295101	0.00546235	0.767919	0.984712	-2.73936e-05
MC	a9-46v	-0.00433146	-0.784724	0.00551972	0.432621	0.920871	-1.17705e-05
MC	9-46d	0.000351689	0.0642545	0.00547338	0.948768	0.988989	-3.00635e-05
MC	9a	0.000285562	0.0520345	0.00548793	0.958502	0.988989	-3.00772e-05
MC	10v	-0.00639024	-1.15917	0.00551277	0.246396	0.920871	1.04067e-05
MC	a10p	-0.00380141	-0.684743	0.00555159	0.493511	0.935074	-1.64133e-05
MC	10pp	-0.00615707	-1.10597	0.00556713	0.268749	0.920871	6.89408e-06
MC	11l	-0.0140296	-2.54148	0.00552026	0.0110431	0.333233	0.000166361
MC	13l	-0.00879544	-1.64093	0.00536005	0.100823	0.664017	4.90262e-05
MC	OFC	0.000291685	0.0566542	0.00514852	0.954821	0.988989	-2.69439e-05
MC	47s	-0.000257597	-0.0510308	0.00504787	0.959301	0.988989	-2.56678e-05
MC	LIPd	-0.00442756	-0.793947	0.00557665	0.427232	0.920871	-1.15314e-05
MC	6a	0.00377662	0.696016	0.00542605	0.486424	0.935074	-1.5322e-05
MC	i6-8	0.0106189	1.96818	0.00539529	0.0490556	0.464737	8.42105e-05
MC	s6-8	0.003341	0.616203	0.00542192	0.537765	0.95126	-1.83446e-05
MC	43	0.0140582	2.52857	0.00555974	0.0114575	0.333233	0.000167139
MC	OP4	-0.00235407	-0.420177	0.00560256	0.674359	0.969883	-2.57732e-05
MC	OP1	0.00488828	0.878631	0.00556352	0.379608	0.920871	-7.03862e-06
MC	OP2-3	0.000764618	0.139338	0.00548752	0.889184	0.988989	-2.96128e-05
MC	52	-0.0104451	-1.92905	0.00541463	0.0537336	0.483603	8.23065e-05
MC	RI	-0.013032	-2.34309	0.0055619	0.0191309	0.344357	0.000138323
MC	PFcm	-0.00276916	-0.498296	0.00555725	0.618279	0.969883	-2.31893e-05
MC	PoI2	-0.000214867	-0.0403478	0.00532538	0.967816	0.988989	-2.83821e-05
MC	TA2	-0.00413844	-0.752862	0.00549694	0.451538	0.920871	-1.33537e-05
MC	FOP4	0.00651805	1.19518	0.00545359	0.232024	0.920871	1.30264e-05
MC	MI	0.00853337	1.60162	0.00532795	0.109249	0.664017	4.59056e-05
MC	Pir	0.000947248	0.18105	0.00523197	0.85633	0.988989	-2.63443e-05
MC	AVI	0.00140211	0.266797	0.00525535	0.789628	0.984712	-2.66355e-05
MC	AAIC	-0.0178195	-3.36637	0.00529337	0.000762539	0.137257	0.000292267
MC	FOP1	0.00381627	0.685721	0.00556533	0.492894	0.935074	-1.65044e-05
MC	FOP3	0.00450837	0.95456	0.00472298	0.339808	0.920871	-2.69717e-06
MC	FOP2	-0.00620471	-1.12248	0.0055277	0.261669	0.920871	8.06127e-06
MC	PFt	-0.00286584	-0.513841	0.0055773	0.607367	0.969883	-2.27833e-05
MC	AIP	0.00172788	0.31026	0.00556913	0.756365	0.984712	-2.80788e-05
MC	EC	0.00666292	1.2277	0.00542714	0.219567	0.920871	1.49466e-05
MC	PreS	0.00423134	0.766288	0.00552186	0.44351	0.920871	-1.25968e-05
MC	H	0.00297007	0.555146	0.00535007	0.578798	0.969883	-2.0084e-05
MC	ProS	-0.00567552	-1.0568	0.00537048	0.290611	0.920871	3.67944e-06
MC	PeEc	0.00404954	0.753146	0.00537684	0.451368	0.920871	-1.24692e-05
MC	STGa	-0.000712694	-0.135528	0.00525866	0.892195	0.988989	-2.80411e-05
MC	PBelt	-0.00194317	-0.350549	0.00554323	0.725929	0.98246	-2.70863e-05
MC	A5	0.00884604	1.59524	0.00554529	0.110669	0.664017	4.76105e-05
MC	PHA1	-0.00634068	-1.13405	0.00559118	0.256782	0.920871	8.91636e-06
MC	PHA3	0.000148706	0.0277641	0.00535606	0.97785	0.988989	-2.86926e-05
MC	STSda	0.011099	1.99154	0.00557307	0.0464303	0.464737	9.25943e-05
MC	STSdp	-0.0102325	-1.82941	0.00559333	0.067348	0.551029	7.30673e-05
MC	STSvp	-0.00794841	-1.42321	0.00558486	0.154686	0.870111	3.19785e-05
MC	TGd	-0.00251294	-0.513571	0.00489308	0.607556	0.969883	-1.78377e-05
MC	TE1a	-0.00282883	-0.520724	0.0054325	0.602563	0.969883	-2.15733e-05
MC	TE1p	-0.000188615	-0.0345552	0.00545838	0.972435	0.988989	-2.99567e-05
MC	TE2a	-0.00163614	-0.311995	0.00524414	0.755046	0.984712	-2.48205e-05
MC	TF	-0.00318808	-0.582422	0.00547384	0.560287	0.95819	-1.97474e-05
MC	TE2p	0.00692409	1.24528	0.00556027	0.213038	0.920871	1.69222e-05
MC	PHT	-0.00278417	-0.50064	0.00556122	0.616628	0.969883	-2.31717e-05
MC	PH	-0.00424877	-0.769673	0.00552023	0.4415	0.920871	-1.24223e-05
MC	TPOJ1	-0.00268083	-0.47975	0.00558797	0.631408	0.969883	-2.39707e-05
MC	TPOJ2	0.0022278	0.398933	0.0055844	0.689945	0.969883	-2.63301e-05
MC	TPOJ3	-0.0123284	-2.19676	0.00561207	0.0280448	0.388313	0.0001202
MC	DVT	0.00340158	0.609661	0.00557946	0.542091	0.95126	-1.96694e-05
MC	PGp	0.0102569	1.84788	0.00555066	0.0646294	0.551029	7.50288e-05
MC	IP2	0.00225222	0.403268	0.00558491	0.686754	0.969883	-2.62037e-05
MC	IP1	-0.00261391	-0.470318	0.00555775	0.638131	0.969883	-2.41743e-05
MC	IP0	0.000507163	0.0906408	0.0055953	0.927779	0.988989	-3.10986e-05
MC	PFop	-0.000542542	-0.0975492	0.00556173	0.922291	0.988989	-3.07983e-05
MC	PF	-0.00208437	-0.377427	0.00552259	0.705859	0.969883	-2.60871e-05
MC	PFm	-0.00331161	-0.606281	0.00546217	0.544332	0.95126	-1.89575e-05
MC	PGi	-4.33225e-05	-0.00779618	0.00555688	0.99378	0.996392	-3.10325e-05
MC	PGs	-0.00265621	-0.481472	0.00551685	0.630184	0.969883	-2.33719e-05
MC	V6A	0.00677897	1.21475	0.00558056	0.224472	0.920871	1.48355e-05
MC	VMV1	0.000723304	0.129995	0.00556411	0.896571	0.988989	-3.06358e-05
MC	VMV3	-0.00211331	-0.381081	0.00554556	0.703146	0.969883	-2.63526e-05
MC	PHA2	-0.00255462	-0.488873	0.00522553	0.624935	0.969883	-2.36526e-05
MC	V4t	-0.0016225	-0.290375	0.00558761	0.771531	0.984712	-2.8778e-05
MC	FST	-0.00150619	-0.269899	0.00558058	0.78724	0.984712	-2.89905e-05
MC	V3CD	0.00961145	1.72625	0.00556783	0.0843128	0.632346	6.16951e-05
MC	LO3	0.0057239	1.0294	0.00556043	0.3033	0.920871	1.85987e-06
MC	VMV2	-0.000558177	-0.0994338	0.00561356	0.920795	0.988989	-3.11472e-05
MC	31pd	-0.00136368	-0.245148	0.0055627	0.806344	0.984712	-2.91701e-05
MC	31a	0.00107897	0.195398	0.00552193	0.845083	0.988989	-2.96189e-05
MC	VVC	0.0142089	2.62056	0.00542206	0.00878267	0.333233	0.000173904
MC	25	-0.0118041	-2.12307	0.00555994	0.0337557	0.415439	0.000108587
MC	s32	-0.00633674	-1.13058	0.00560485	0.25824	0.920871	8.66932e-06
MC	pOFC	-0.0111817	-2.10069	0.00532286	0.0356762	0.415439	9.84471e-05
MC	PoI1	0.00339552	0.622369	0.0054558	0.533704	0.95126	-1.84037e-05
MC	Ig	0.00707738	1.30406	0.00542719	0.192222	0.920871	2.0799e-05
MC	FOP5	0.00430537	0.781022	0.00551249	0.434795	0.920871	-1.20073e-05
MC	p10p	-0.00227838	-0.415068	0.00548917	0.678095	0.969883	-2.5075e-05
MC	p47r	-0.00532418	-0.963107	0.00552813	0.335501	0.920871	-2.22875e-06
MC	TGv	-0.000398871	-0.0804757	0.00495641	0.935859	0.988989	-2.44606e-05
MC	MBelt	-0.0121861	-2.25383	0.00540684	0.0242134	0.373282	0.000118435
MC	LBelt	-0.010825	-1.98312	0.00545858	0.0473624	0.464737	8.73809e-05
MC	A4	0.00691519	1.24723	0.00554443	0.212322	0.920871	1.71374e-05
MC	STSva	-0.00407595	-0.729697	0.00558581	0.465581	0.920871	-1.45973e-05
MC	TE1m	0.00222512	0.402794	0.00552422	0.687102	0.969883	-2.57541e-05
MC	PI	0.00164334	0.319216	0.00514804	0.749565	0.984712	-2.60767e-05
MC	a32pr	0.000610534	0.110636	0.00551843	0.911906	0.988989	-3.03083e-05
MC	p24	0.00553165	1.01333	0.00545888	0.31091	0.920871	8.00995e-07
ICVF	V1	-0.00604275	-1.30668	0.00462452	0.191332	0.340988	1.92567e-05
ICVF	MST	-0.0166	-3.13429	0.00529625	0.00172426	0.0494782	0.000267569
ICVF	V6	-0.00702858	-1.37441	0.00511388	0.169324	0.324523	2.69724e-05
ICVF	V2	-0.00542791	-1.13386	0.00478713	0.256863	0.416535	8.16409e-06
ICVF	V3	-0.00595452	-1.19931	0.00496498	0.230418	0.38403	1.26582e-05
ICVF	V4	-0.00628794	-1.24184	0.0050634	0.214305	0.370912	1.58765e-05
ICVF	V8	-0.00818915	-1.61865	0.00505924	0.105532	0.260215	4.70861e-05
ICVF	4	-0.00549626	-1.05522	0.00520863	0.291331	0.448202	3.52659e-06
ICVF	3b	-0.00732921	-1.3955	0.00525201	0.162874	0.322661	2.89041e-05
ICVF	FEF	-0.00735867	-1.53625	0.00479001	0.124486	0.280094	4.25978e-05
ICVF	PEF	-0.00217011	-0.411315	0.00527603	0.680844	0.756493	-2.59684e-05
ICVF	55b	-0.0092594	-1.86186	0.00497321	0.0626326	0.201319	7.62743e-05
ICVF	V3A	0.000393582	0.0758796	0.00518693	0.939515	0.960868	-2.91002e-05
ICVF	RSC	-0.00462359	-0.976567	0.00473454	0.328791	0.481158	-1.35958e-06
ICVF	POS2	-0.000973107	-0.190984	0.00509521	0.848539	0.877799	-2.8396e-05
ICVF	V7	-0.00110591	-0.21014	0.00526273	0.83356	0.867288	-2.88303e-05
ICVF	IPS1	-0.00313881	-0.621802	0.00504793	0.534077	0.657251	-1.86822e-05
ICVF	FFC	-0.0107005	-2.12324	0.00503968	0.0337411	0.168706	0.000102119
ICVF	V3B	-5.36163e-05	-0.0101108	0.00530286	0.991933	0.99406	-3.00961e-05
ICVF	LO1	-0.00199618	-0.373588	0.00534325	0.708713	0.777856	-2.60164e-05
ICVF	LO2	-0.00989359	-1.91197	0.00517454	0.0558884	0.19346	7.8075e-05
ICVF	PIT	-0.00847099	-1.67126	0.00506862	0.0946801	0.244109	5.22453e-05
ICVF	MT	-0.0121007	-2.33594	0.00518021	0.0195005	0.1352	0.000134659
ICVF	A1	0.0021677	0.482205	0.0044954	0.629664	0.733161	-1.62392e-05
ICVF	PSL	-0.0135465	-2.82023	0.00480332	0.00480183	0.0624751	0.000209799
ICVF	SFL	-0.00113094	-0.236459	0.00478283	0.813078	0.86096	-2.95835e-05
ICVF	PCV	-0.00923031	-2.19716	0.00420101	0.028016	0.16781	0.000119097
ICVF	STV	-0.010042	-1.9755	0.00508326	0.0482201	0.184673	8.69484e-05
ICVF	7Pm	-0.00816176	-1.72313	0.0047366	0.0848757	0.228024	6.14411e-05
ICVF	7m	-0.0103966	-2.54028	0.00409268	0.011081	0.104978	0.000168536
ICVF	POS1	-0.0012675	-0.252326	0.00502328	0.800791	0.85799	-2.7245e-05
ICVF	23d	-0.00790803	-1.96394	0.00402661	0.0495454	0.185795	8.95763e-05
ICVF	v23ab	-0.0067401	-1.48678	0.00453336	0.137083	0.293936	3.75016e-05
ICVF	d23ab	-0.00555686	-1.37393	0.0040445	0.169473	0.324523	2.76816e-05
ICVF	31pv	0.00102373	0.236393	0.00433062	0.813129	0.86096	-2.90709e-05
ICVF	5m	-0.0042429	-0.804577	0.00527345	0.42107	0.561426	-1.09532e-05
ICVF	5mv	-0.00404115	-0.885614	0.0045631	0.375832	0.524417	-6.56599e-06
ICVF	23c	-0.00482675	-1.09712	0.00439948	0.272598	0.426921	6.35683e-06
ICVF	5L	-0.00343566	-0.720797	0.00476647	0.47104	0.609979	-1.48998e-05
ICVF	24dd	0.00102441	0.220008	0.00465624	0.825866	0.864726	-2.95241e-05
ICVF	24dv	-0.00438374	-0.963667	0.00454902	0.33522	0.48661	-2.22475e-06
ICVF	7AL	-5.87193e-05	-0.0122897	0.00477792	0.990195	0.99406	-3.10512e-05
ICVF	SCEF	-0.00460736	-1.07246	0.00429606	0.283521	0.439946	4.64719e-06
ICVF	6ma	-0.00405777	-0.871557	0.00465578	0.383457	0.53094	-7.53629e-06
ICVF	7Am	-0.00552432	-1.20346	0.00459038	0.228809	0.38403	1.38213e-05
ICVF	7PL	-0.00226577	-0.450849	0.00502556	0.652102	0.733769	-2.38716e-05
ICVF	7PC	-0.0104284	-2.16734	0.00481162	0.0302164	0.16781	0.000114408
ICVF	LIPv	-0.00827689	-1.60474	0.00515778	0.108562	0.264069	4.87653e-05
ICVF	VIP	-0.0107933	-2.18366	0.00494277	0.0289947	0.16781	0.000114965
ICVF	MIP	-0.00631729	-1.20374	0.00524806	0.2287	0.38403	1.37702e-05
ICVF	1	-0.00523765	-1.04872	0.00499431	0.294313	0.448953	3.07642e-06
ICVF	2	-0.0031101	-0.60423	0.00514721	0.545695	0.659229	-1.96528e-05
ICVF	3a	-0.00369954	-0.758293	0.00487878	0.448281	0.584715	-1.28937e-05
ICVF	6d	-0.00678074	-1.33255	0.00508855	0.18269	0.335553	2.40351e-05
ICVF	6mp	-0.0058701	-1.20623	0.00486649	0.227739	0.38403	1.41507e-05
ICVF	6v	-0.00551335	-1.09676	0.00502695	0.272755	0.426921	6.21684e-06
ICVF	p24pr	-0.00413525	-0.957594	0.00431837	0.338275	0.487116	-2.60769e-06
ICVF	33pr	-0.0122302	-2.66853	0.00458313	0.0076222	0.0807056	0.000188176
ICVF	a24pr	-0.00827035	-1.83357	0.00451051	0.0667271	0.206049	7.39016e-05
ICVF	p32pr	-0.00209785	-0.491168	0.00427114	0.623311	0.733161	-2.35786e-05
ICVF	a24	-0.0017931	-0.441434	0.004062	0.658902	0.736661	-2.22559e-05
ICVF	d32	-0.00676403	-1.59768	0.00423366	0.110125	0.2643	4.83658e-05
ICVF	8BM	-0.00829439	-1.98187	0.00418513	0.0475023	0.184673	8.94996e-05
ICVF	p32	-0.00776404	-1.81301	0.0042824	0.0698394	0.206049	6.95304e-05
ICVF	10r	-0.00404748	-0.925899	0.0043714	0.354505	0.502449	-3.93262e-06
ICVF	47m	-0.0123441	-2.44638	0.00504586	0.0144353	0.112972	0.000149567
ICVF	8Av	-0.00753495	-1.57773	0.00477582	0.114638	0.267984	4.6445e-05
ICVF	8Ad	-0.00405565	-0.892057	0.0045464	0.372369	0.523644	-6.33625e-06
ICVF	9m	-0.00187003	-0.450658	0.00414955	0.652239	0.733769	-2.46637e-05
ICVF	8BL	-0.00311098	-0.630157	0.00493683	0.528596	0.657251	-1.88461e-05
ICVF	9p	-0.00254861	-0.535104	0.00476283	0.592582	0.711098	-2.20177e-05
ICVF	10d	-0.00959578	-2.06045	0.00465712	0.0393633	0.172814	8.35001e-05
ICVF	8C	-0.00811922	-1.67532	0.00484636	0.0938811	0.244109	5.55635e-05
ICVF	44	-0.0122086	-2.62239	0.00465551	0.00873574	0.0873574	0.000180309
ICVF	45	-0.0147525	-3.03473	0.00486122	0.00240944	0.0494782	0.000249201
ICVF	47l	-0.0129623	-2.82949	0.00458114	0.00466508	0.0624751	0.000203244
ICVF	a47r	-0.0084924	-1.87248	0.00453539	0.06115	0.201319	6.77882e-05
ICVF	6r	-0.0110254	-2.3354	0.00472101	0.0195288	0.1352	0.000137326
ICVF	IFJa	-0.0150447	-3.06535	0.00490801	0.00217601	0.0494782	0.000261685
ICVF	IFJp	-0.00698892	-1.43269	0.00487819	0.151957	0.310822	3.25263e-05
ICVF	IFSp	-0.00979097	-1.97814	0.00494958	0.0479213	0.184673	9.08856e-05
ICVF	IFSa	-0.00653834	-1.34473	0.00486221	0.178723	0.335106	2.47668e-05
ICVF	p9-46v	-0.00542116	-1.12331	0.00482605	0.261313	0.417222	7.90151e-06
ICVF	46	-0.00709313	-1.5563	0.00455769	0.119647	0.272613	4.25844e-05
ICVF	a9-46v	-0.0112257	-2.44816	0.00458537	0.0143641	0.112972	0.000132511
ICVF	9-46d	-0.00595112	-1.31772	0.00451624	0.187608	0.337695	2.13659e-05
ICVF	9a	-0.00409257	-0.857762	0.00477122	0.391031	0.537294	-7.38066e-06
ICVF	10v	-0.00578024	-1.33487	0.00433019	0.181929	0.335553	2.04414e-05
ICVF	a10p	-0.0018182	-0.384663	0.00472673	0.70049	0.773547	-2.28641e-05
ICVF	10pp	-0.00377332	-0.805737	0.00468307	0.420401	0.561426	-9.89769e-06
ICVF	11l	-0.00364768	-0.762164	0.00478594	0.445968	0.584715	-1.21561e-05
ICVF	13l	-0.007802	-1.6497	0.00472934	0.099014	0.247539	5.04648e-05
ICVF	OFC	-0.0100696	-2.06776	0.00486979	0.0386704	0.172814	0.000102582
ICVF	47s	-0.0153228	-3.39254	0.00451662	0.000693328	0.0283759	0.000313143
ICVF	LIPd	-0.00567649	-1.12188	0.00505981	0.261923	0.417222	7.98502e-06
ICVF	6a	-0.00833775	-1.82361	0.00457212	0.0682208	0.206049	7.27658e-05
ICVF	i6-8	-0.00293191	-0.612206	0.0047891	0.540406	0.657251	-1.96637e-05
ICVF	s6-8	-0.0101955	-2.09439	0.00486803	0.0362334	0.172814	0.000105737
ICVF	43	-0.00975997	-1.99607	0.00488959	0.0459346	0.184673	9.15458e-05
ICVF	OP4	-0.00742858	-1.52014	0.00488679	0.128487	0.282436	4.00666e-05
ICVF	OP1	-0.0117217	-2.47029	0.00474506	0.0135057	0.112972	0.000155173
ICVF	OP2-3	3.72101e-05	0.00744504	0.00499797	0.99406	0.99406	-3.00494e-05
ICVF	52	0.00119809	0.259336	0.00461984	0.795377	0.85799	-2.24839e-05
ICVF	RI	-0.00767097	-1.57102	0.00488278	0.116187	0.268124	4.34809e-05
ICVF	PFcm	-0.0100759	-2.06455	0.00488042	0.0389733	0.172814	9.81286e-05
ICVF	PoI2	-0.0120201	-3.02676	0.00397127	0.00247391	0.0494782	0.000225041
ICVF	TA2	-0.0110144	-2.13496	0.0051591	0.0327723	0.168543	0.000103607
ICVF	FOP4	-0.00589484	-1.26935	0.00464397	0.204325	0.357553	1.84413e-05
ICVF	MI	-0.00774311	-1.9859	0.00389905	0.0470532	0.184673	6.98419e-05
ICVF	Pir	-0.00463397	-0.998421	0.0046413	0.318083	0.46981	-8.94229e-08
ICVF	AVI	-0.00775437	-1.81676	0.00426824	0.0692628	0.206049	6.64305e-05
ICVF	AAIC	-0.0119134	-2.76528	0.00430819	0.00569072	0.0682886	0.000202092
ICVF	FOP1	-0.0157398	-3.35722	0.00468833	0.00078822	0.0283759	0.000301984
ICVF	FOP3	-0.00252746	-0.504283	0.00501199	0.614066	0.732	-2.27514e-05
ICVF	FOP2	-0.00667842	-1.35151	0.00494144	0.176541	0.334499	2.47768e-05
ICVF	PFt	-0.008848	-1.86196	0.00475199	0.0626186	0.201319	7.72445e-05
ICVF	AIP	-0.00626859	-1.31866	0.00475375	0.187292	0.337695	2.29391e-05
ICVF	EC	-0.010338	-2.14309	0.00482387	0.0321131	0.168543	0.000109221
ICVF	PreS	0.0036097	0.681601	0.00529591	0.495496	0.623701	-1.57608e-05
ICVF	H	0.000495863	0.0942019	0.00526383	0.924949	0.951376	-2.97351e-05
ICVF	ProS	-0.000189659	-0.0364961	0.00519669	0.970887	0.987343	-2.91244e-05
ICVF	PeEc	-0.0053513	-1.18302	0.00452342	0.23681	0.391062	1.13577e-05
ICVF	STGa	-0.00647603	-1.26858	0.00510494	0.2046	0.357553	1.87257e-05
ICVF	PBelt	-0.00289212	-0.617718	0.00468194	0.536766	0.657251	-1.49657e-05
ICVF	A5	-0.0183534	-3.56928	0.00514203	0.000358489	0.0215093	0.000358311
ICVF	PHA1	-0.00332483	-0.686844	0.00484074	0.492186	0.623701	-1.52488e-05
ICVF	PHA3	0.00120576	0.252944	0.00476689	0.800313	0.85799	-2.73893e-05
ICVF	STSda	-0.0224585	-4.43984	0.00505842	9.03313e-06	0.00162596	0.000572465
ICVF	STSdp	-0.00626942	-1.17559	0.00533301	0.239769	0.392349	1.15482e-05
ICVF	STSvp	-0.00508185	-1.0203	0.00498074	0.307594	0.46139	1.27159e-06
ICVF	TGd	-0.00520002	-1.02836	0.00505663	0.30379	0.459515	1.70195e-06
ICVF	TE1a	-0.00933238	-1.92418	0.00485006	0.0543415	0.191793	8.40501e-05
ICVF	TE1p	-0.0101617	-2.04778	0.0049623	0.0405898	0.173956	9.59062e-05
ICVF	TE2a	-0.00746104	-1.47304	0.00506507	0.140751	0.294595	3.57339e-05
ICVF	TF	-0.00336147	-0.688532	0.00488209	0.491123	0.623701	-1.6065e-05
ICVF	TE2p	-0.00906007	-1.73889	0.00521027	0.0820639	0.223811	6.08787e-05
ICVF	PHT	-0.00951691	-1.92456	0.00494499	0.0542939	0.191793	8.01728e-05
ICVF	PH	-0.0073173	-1.4387	0.00508606	0.150246	0.310822	3.15126e-05
ICVF	TPOJ1	-0.0124562	-2.37377	0.00524743	0.0176133	0.1321	0.000141203
ICVF	TPOJ2	-0.00232588	-0.462388	0.00503015	0.643806	0.73345	-2.37868e-05
ICVF	TPOJ3	-0.00164937	-0.315696	0.00522454	0.752235	0.82062	-2.75444e-05
ICVF	DVT	0.00327202	0.681653	0.00480012	0.495463	0.623701	-1.56615e-05
ICVF	PGp	-0.0110914	-2.2923	0.00483854	0.0218949	0.145966	0.000122657
ICVF	IP2	-0.00837489	-1.79987	0.00465306	0.0718909	0.206049	6.97605e-05
ICVF	IP1	-0.00295631	-0.623224	0.00474357	0.533142	0.657251	-1.86424e-05
ICVF	IP0	0.00468347	0.931583	0.00502743	0.351559	0.502227	-3.98622e-06
ICVF	PFop	-0.00780518	-1.66999	0.00467379	0.0949314	0.244109	5.49541e-05
ICVF	PF	-0.0137577	-2.91341	0.00472219	0.00357757	0.0624751	0.000229084
ICVF	PFm	-0.00991371	-2.16019	0.00458927	0.0307652	0.16781	0.000110367
ICVF	PGi	-0.00871497	-1.74763	0.00498673	0.0805377	0.223811	6.15537e-05
ICVF	PGs	-0.00669312	-1.41267	0.00473793	0.157763	0.319072	2.82159e-05
ICVF	V6A	-0.00893058	-1.82021	0.00490635	0.0687371	0.206049	6.83584e-05
ICVF	VMV1	-0.00684067	-1.39164	0.00491553	0.16404	0.322661	2.72755e-05
ICVF	VMV3	-0.00230501	-0.468431	0.00492069	0.639479	0.733161	-2.2488e-05
ICVF	PHA2	0.00239735	0.477671	0.00501882	0.632888	0.733161	-2.25119e-05
ICVF	V4t	-0.012829	-2.46925	0.00519552	0.013545	0.112972	0.00015252
ICVF	FST	-0.00401018	-0.762611	0.00525848	0.445701	0.584715	-1.25611e-05
ICVF	V3CD	-0.00785489	-1.51943	0.00516964	0.128665	0.282436	3.90037e-05
ICVF	LO3	-0.00251894	-0.488043	0.0051613	0.625522	0.733161	-2.28048e-05
ICVF	VMV2	-0.00438112	-0.838057	0.00522771	0.402005	0.548189	-8.74685e-06
ICVF	31pd	-0.00655266	-1.4861	0.0044093	0.137263	0.293936	3.76314e-05
ICVF	31a	-0.00743852	-1.79844	0.0041361	0.0721172	0.206049	6.90646e-05
ICVF	VVC	-0.00821866	-1.74014	0.00472298	0.0818439	0.223811	5.88081e-05
ICVF	25	-0.00373697	-0.824013	0.00453508	0.409938	0.554804	-8.69202e-06
ICVF	s32	-0.0120176	-2.81642	0.00426697	0.00485917	0.0624751	0.000199411
ICVF	pOFC	-0.0102939	-2.17945	0.00472315	0.0293058	0.16781	0.000116174
ICVF	PoI1	-0.0117384	-2.81935	0.00416352	0.00481507	0.0624751	0.000199595
ICVF	Ig	-0.000982581	-0.21946	0.00447728	0.826293	0.864726	-2.52191e-05
ICVF	FOP5	-0.0023704	-0.472042	0.00502159	0.6369	0.733161	-2.36867e-05
ICVF	p10p	-0.0161246	-3.59456	0.00448584	0.000325436	0.0215093	0.000294411
ICVF	p47r	-0.00709635	-1.4803	0.00479386	0.138803	0.293936	3.58764e-05
ICVF	TGv	-0.0087773	-1.89998	0.00461969	0.0574451	0.195097	7.97002e-05
ICVF	MBelt	-0.00469468	-0.997712	0.00470545	0.318427	0.46981	-1.08417e-07
ICVF	LBelt	-0.00651164	-1.38876	0.00468882	0.164915	0.322661	2.25722e-05
ICVF	A4	-0.0101541	-2.06082	0.00492725	0.0393288	0.172814	9.24715e-05
ICVF	STSva	-0.00958492	-1.94929	0.00491713	0.0512694	0.188337	8.67476e-05
ICVF	TE1m	-0.0136776	-2.71867	0.00503098	0.00655811	0.0737787	0.000197139
ICVF	PI	-0.00829209	-1.64969	0.00502645	0.0990156	0.247539	4.59754e-05
ICVF	a32pr	-0.00914127	-2.17032	0.00421195	0.0299902	0.16781	0.000115828
ICVF	p24	-0.00668445	-1.58609	0.00421442	0.112729	0.266989	4.43925e-05
ISOVF	V1	0.00389148	0.843346	0.00461433	0.399041	0.966628	-6.16161e-06
ISOVF	MST	0.0099965	1.95926	0.00510218	0.0500909	0.966628	7.4109e-05
ISOVF	V6	0.000444642	0.0879721	0.00505435	0.929899	0.999948	-2.5376e-05
ISOVF	V2	0.00194763	0.408771	0.00476459	0.68271	0.966628	-1.89714e-05
ISOVF	V3	0.000101586	0.0196183	0.00517814	0.984348	0.999948	-2.68219e-05
ISOVF	V4	-0.00610739	-1.20374	0.00507368	0.228699	0.966628	1.15601e-05
ISOVF	V8	0.00252784	0.492699	0.00513059	0.622229	0.966628	-1.99658e-05
ISOVF	4	0.00211693	0.397452	0.00532625	0.691037	0.966628	-2.38232e-05
ISOVF	3b	-3.89732e-05	-0.00751996	0.00518263	0.994	0.999948	-2.68359e-05
ISOVF	FEF	0.000637283	0.118715	0.00536819	0.905502	0.999948	-2.82994e-05
ISOVF	PEF	0.00620509	1.18304	0.00524505	0.236803	0.966628	1.101e-05
ISOVF	55b	0.00905282	1.69065	0.00535464	0.0909134	0.966628	5.33317e-05
ISOVF	V3A	-0.000273943	-0.0509393	0.00537783	0.959374	0.999948	-2.88339e-05
ISOVF	RSC	0.00216037	0.41121	0.00525368	0.680921	0.966628	-2.30899e-05
ISOVF	POS2	0.00178295	0.331013	0.00538634	0.740637	0.966628	-2.57056e-05
ISOVF	V7	0.00245354	0.458974	0.00534572	0.646256	0.966628	-2.25769e-05
ISOVF	IPS1	0.00609409	1.18361	0.00514874	0.236577	0.966628	1.06434e-05
ISOVF	FFC	-0.000485338	-0.0948714	0.00511574	0.924418	0.999948	-2.6214e-05
ISOVF	V3B	-0.00209468	-0.412046	0.00508361	0.680308	0.966628	-2.14148e-05
ISOVF	LO1	0.00241666	0.455963	0.00530014	0.64842	0.966628	-2.22289e-05
ISOVF	LO2	-0.00328932	-0.616371	0.00533659	0.537654	0.966628	-1.78138e-05
ISOVF	PIT	-0.00366265	-0.697087	0.00525423	0.485753	0.966628	-1.44854e-05
ISOVF	MT	-0.00166654	-0.334388	0.00498384	0.738089	0.966628	-2.20176e-05
ISOVF	A1	0.00626886	1.41958	0.004416	0.15574	0.966628	1.9753e-05
ISOVF	PSL	0.00201587	0.438689	0.00459522	0.66089	0.966628	-1.70622e-05
ISOVF	SFL	0.00611636	1.10045	0.00555806	0.271145	0.966628	6.50034e-06
ISOVF	PCV	0.00327512	0.612368	0.00534828	0.540299	0.966628	-1.7978e-05
ISOVF	STV	0.00156155	0.313577	0.00497981	0.753844	0.966628	-2.23079e-05
ISOVF	7Pm	0.0027362	0.503295	0.00543657	0.614761	0.966628	-2.20583e-05
ISOVF	7m	0.00443976	0.889307	0.00499238	0.373845	0.966628	-5.24194e-06
ISOVF	POS1	-0.00207393	-0.387024	0.00535866	0.698741	0.966628	-2.42948e-05
ISOVF	23d	0.0037833	0.732358	0.00516591	0.463955	0.966628	-1.23618e-05
ISOVF	v23ab	0.00102619	0.201656	0.00508878	0.840187	0.978687	-2.48539e-05
ISOVF	d23ab	3.26789e-07	6.47955e-05	0.0050434	0.999948	0.999948	-2.54448e-05
ISOVF	31pv	-0.000198574	-0.0397858	0.00499107	0.968264	0.999948	-2.49292e-05
ISOVF	5m	-0.00388768	-0.707847	0.00549226	0.479045	0.966628	-1.49969e-05
ISOVF	5mv	-0.00361959	-0.673056	0.00537784	0.500917	0.966628	-1.57794e-05
ISOVF	23c	0.000198737	0.0389118	0.00510737	0.968961	0.999948	-2.59889e-05
ISOVF	5L	0.00653215	1.19272	0.00547668	0.232988	0.966628	1.26556e-05
ISOVF	24dd	-0.00545843	-1.02499	0.00532533	0.305374	0.966628	1.43492e-06
ISOVF	24dv	-0.00594637	-1.11397	0.00533802	0.265302	0.966628	6.87295e-06
ISOVF	7AL	0.00493872	0.909384	0.00543084	0.363154	0.966628	-5.08917e-06
ISOVF	SCEF	0.0066186	1.22108	0.0054203	0.222066	0.966628	1.43906e-05
ISOVF	6ma	0.00317029	0.573392	0.00552901	0.566383	0.966628	-2.04743e-05
ISOVF	7Am	-0.00116621	-0.214374	0.00544008	0.830257	0.978687	-2.81672e-05
ISOVF	7PL	0.00329567	0.604381	0.00545298	0.545595	0.966628	-1.88002e-05
ISOVF	7PC	0.00519266	0.98087	0.00529394	0.326664	0.966628	-1.06201e-06
ISOVF	LIPv	0.00389858	0.733515	0.00531493	0.46325	0.966628	-1.30336e-05
ISOVF	VIP	0.00426592	0.788146	0.00541261	0.430617	0.966628	-1.10506e-05
ISOVF	MIP	0.00664997	1.23555	0.00538218	0.216634	0.966628	1.52508e-05
ISOVF	1	0.00346978	0.647374	0.00535977	0.517395	0.966628	-1.66807e-05
ISOVF	2	0.00360024	0.698401	0.00515498	0.484932	0.966628	-1.36184e-05
ISOVF	3a	0.00342671	0.672835	0.00509295	0.501057	0.966628	-1.42046e-05
ISOVF	6d	0.00650157	1.18295	0.00549606	0.236837	0.966628	1.20416e-05
ISOVF	6mp	0.00717866	1.30207	0.00551329	0.192903	0.966628	2.10769e-05
ISOVF	6v	0.0065156	1.23544	0.0052739	0.216675	0.966628	1.46746e-05
ISOVF	p24pr	0.00481478	0.91475	0.00526349	0.36033	0.966628	-4.50621e-06
ISOVF	33pr	0.00339242	0.640626	0.00529547	0.52177	0.966628	-1.6516e-05
ISOVF	a24pr	0.00337224	0.626499	0.00538267	0.530992	0.966628	-1.76242e-05
ISOVF	p32pr	-0.00285735	-0.54447	0.00524795	0.586122	0.966628	-1.93745e-05
ISOVF	a24	0.0107427	2.09157	0.00513619	0.0364846	0.966628	8.89891e-05
ISOVF	d32	-0.00918367	-1.75885	0.00522141	0.0786128	0.966628	5.71279e-05
ISOVF	8BM	0.00183723	0.33858	0.00542629	0.734929	0.966628	-2.60657e-05
ISOVF	p32	-0.00532859	-1.01061	0.00527267	0.312213	0.966628	5.95426e-07
ISOVF	10r	0.00306997	0.598901	0.00512601	0.549243	0.966628	-1.68391e-05
ISOVF	47m	0.00265472	0.511378	0.0051913	0.60909	0.966628	-1.98746e-05
ISOVF	8Av	0.00802257	1.47346	0.00544472	0.140637	0.966628	3.47348e-05
ISOVF	8Ad	-0.00240319	-0.453764	0.00529612	0.650002	0.966628	-2.23526e-05
ISOVF	9m	-0.00148957	-0.272174	0.00547285	0.78549	0.975091	-2.77762e-05
ISOVF	8BL	-0.000759161	-0.136365	0.00556712	0.891534	0.999948	-3.04173e-05
ISOVF	9p	-0.000575944	-0.105112	0.00547934	0.916288	0.999948	-2.97264e-05
ISOVF	10d	-0.004715	-0.868243	0.00543051	0.385268	0.966628	-7.27624e-06
ISOVF	8C	0.00305797	0.590376	0.00517971	0.554943	0.966628	-1.74348e-05
ISOVF	44	0.00363092	0.697792	0.00520345	0.485312	0.966628	-1.39557e-05
ISOVF	45	0.00129066	0.243961	0.00529043	0.807263	0.978687	-2.63584e-05
ISOVF	47l	0.0024167	0.461726	0.00523406	0.644281	0.966628	-2.15021e-05
ISOVF	a47r	0.00160979	0.309173	0.00520676	0.757192	0.966628	-2.45856e-05
ISOVF	6r	0.00157265	0.327589	0.00480069	0.743225	0.966628	-2.06191e-05
ISOVF	IFJa	0.000523748	0.104986	0.00498873	0.916387	0.999948	-2.46794e-05
ISOVF	IFJp	0.00253085	0.528241	0.00479109	0.597336	0.966628	-1.65587e-05
ISOVF	IFSp	0.000218812	0.0424269	0.00515738	0.966159	0.999948	-2.65089e-05
ISOVF	IFSa	2.06307e-05	0.00403375	0.00511454	0.996782	0.999948	-2.60721e-05
ISOVF	p9-46v	0.00203314	0.383178	0.00530599	0.70159	0.966628	-2.40348e-05
ISOVF	46	0.00362544	0.671312	0.00540052	0.502027	0.966628	-1.60788e-05
ISOVF	a9-46v	-0.00191394	-0.361067	0.00530078	0.718052	0.966628	-2.44183e-05
ISOVF	9-46d	-0.00331938	-0.622162	0.00533523	0.53384	0.966628	-1.74757e-05
ISOVF	9a	-0.00390976	-0.715483	0.0054645	0.474316	0.966628	-1.46039e-05
ISOVF	10v	-0.00490583	-0.969011	0.00506271	0.332547	0.966628	-1.56593e-06
ISOVF	a10p	-0.0028163	-0.537855	0.00523616	0.590681	0.966628	-1.95205e-05
ISOVF	10pp	-0.00756913	-1.41202	0.0053605	0.157954	0.966628	2.86097e-05
ISOVF	11l	0.00121824	0.233171	0.00522467	0.81563	0.978687	-2.66014e-05
ISOVF	13l	-0.00235152	-0.463946	0.00506852	0.64269	0.966628	-2.05934e-05
ISOVF	OFC	-1.05518e-05	-0.0019145	0.00551153	0.998472	0.999948	-3.04541e-05
ISOVF	47s	-0.000264801	-0.0498006	0.00531723	0.960282	0.999948	-2.83856e-05
ISOVF	LIPd	-0.00110806	-0.210696	0.00525907	0.833126	0.978687	-2.63742e-05
ISOVF	6a	0.00751204	1.42496	0.00527175	0.154178	0.966628	2.86797e-05
ISOVF	i6-8	0.00548173	1.00084	0.00547714	0.316913	0.966628	5.04337e-08
ISOVF	s6-8	0.0080152	1.45457	0.00551037	0.145799	0.966628	3.40079e-05
ISOVF	43	0.00636912	1.20418	0.00528916	0.228528	0.966628	1.2626e-05
ISOVF	OP4	-0.00140119	-0.26129	0.00536259	0.793871	0.978687	-2.68341e-05
ISOVF	OP1	-0.000805574	-0.148779	0.00541458	0.881729	0.999948	-2.87428e-05
ISOVF	OP2-3	-0.00263056	-0.486084	0.00541174	0.626911	0.966628	-2.22849e-05
ISOVF	52	0.00599473	1.26701	0.00473139	0.20516	0.966628	1.35747e-05
ISOVF	RI	0.00251128	0.534582	0.00469766	0.592942	0.966628	-1.57615e-05
ISOVF	PFcm	-0.00056766	-0.110608	0.00513216	0.911928	0.999948	-2.60954e-05
ISOVF	PoI2	0.00163803	0.329334	0.00497376	0.741906	0.966628	-2.2039e-05
ISOVF	TA2	0.00399423	0.783885	0.00509543	0.433113	0.966628	-1.00223e-05
ISOVF	FOP4	-0.00167439	-0.315995	0.00529878	0.752008	0.966628	-2.55114e-05
ISOVF	MI	0.00445446	0.968008	0.00460167	0.333048	0.966628	-1.32873e-06
ISOVF	Pir	-0.00556412	-1.06188	0.00523987	0.288298	0.966628	3.51927e-06
ISOVF	AVI	0.00365168	0.732115	0.00498784	0.464104	0.966628	-1.15535e-05
ISOVF	AAIC	-0.00359884	-0.681678	0.00527939	0.495447	0.966628	-1.49459e-05
ISOVF	FOP1	-0.0057226	-1.0487	0.00545687	0.294326	0.966628	2.96935e-06
ISOVF	FOP3	-0.00123438	-0.243021	0.00507931	0.807991	0.978687	-2.46453e-05
ISOVF	FOP2	-0.00723921	-1.34283	0.005391	0.179336	0.966628	2.331e-05
ISOVF	PFt	-0.000352344	-0.0713467	0.00493848	0.943122	0.999948	-2.43302e-05
ISOVF	AIP	-0.00171737	-0.352259	0.00487532	0.724646	0.966628	-2.08265e-05
ISOVF	EC	-0.00753456	-1.37496	0.00547985	0.169155	0.966628	2.66895e-05
ISOVF	PreS	0.00550618	1.0492	0.00524799	0.294096	0.966628	2.79408e-06
ISOVF	H	0.00386875	0.740161	0.00522691	0.459208	0.966628	-1.23315e-05
ISOVF	ProS	0.000180544	0.0353481	0.0051076	0.971802	0.999948	-2.71e-05
ISOVF	PeEc	-0.00493912	-0.967739	0.00510377	0.333182	0.966628	-1.6527e-06
ISOVF	STGa	-0.00409775	-0.7585	0.00540245	0.448158	0.966628	-1.24197e-05
ISOVF	PBelt	0.0100064	2.26438	0.00441903	0.0235573	0.966628	8.05357e-05
ISOVF	A5	0.0110588	2.21864	0.00498449	0.0265183	0.966628	9.74769e-05
ISOVF	PHA1	-0.000540666	-0.0982677	0.00550197	0.92172	0.999948	-3.06757e-05
ISOVF	PHA3	0.00209955	0.415221	0.00505645	0.677983	0.966628	-2.12468e-05
ISOVF	STSda	0.00618391	1.16015	0.00533028	0.245998	0.966628	1.00076e-05
ISOVF	STSdp	0.00401339	0.805778	0.00498076	0.420377	0.966628	-9.09356e-06
ISOVF	STSvp	5.1393e-05	0.0110904	0.00463399	0.991151	0.999948	-2.14674e-05
ISOVF	TGd	-0.00325294	-0.611534	0.00531931	0.54085	0.966628	-1.77094e-05
ISOVF	TE1a	-0.00507765	-1.02316	0.00496272	0.306241	0.966628	1.15387e-06
ISOVF	TE1p	0.00423882	0.858139	0.00493955	0.390822	0.966628	-6.4354e-06
ISOVF	TE2a	0.00324959	0.624833	0.00520074	0.532085	0.966628	-1.66918e-05
ISOVF	TF	-0.00614368	-1.18534	0.00518305	0.235892	0.966628	1.1162e-05
ISOVF	TE2p	0.0027017	0.509972	0.00529774	0.610075	0.966628	-2.12776e-05
ISOVF	PHT	-0.000404117	-0.080639	0.00501143	0.93573	0.999948	-2.48842e-05
ISOVF	PH	0.00272887	0.529069	0.00515787	0.596762	0.966628	-1.92677e-05
ISOVF	TPOJ1	0.00896175	1.79936	0.00498052	0.0719711	0.966628	5.55537e-05
ISOVF	TPOJ2	-0.002536	-0.508853	0.00498377	0.610859	0.966628	-1.84235e-05
ISOVF	TPOJ3	-0.00121175	-0.237648	0.00509894	0.812155	0.978687	-2.46749e-05
ISOVF	DVT	-0.00265495	-0.499592	0.00531424	0.617366	0.966628	-2.11731e-05
ISOVF	PGp	0.00483174	0.903972	0.00534501	0.366017	0.966628	-5.2351e-06
ISOVF	IP2	0.00248032	0.490897	0.00505263	0.623503	0.966628	-1.94008e-05
ISOVF	IP1	0.000345217	0.0669219	0.0051585	0.946644	0.999948	-2.65547e-05
ISOVF	IP0	-0.00208777	-0.405351	0.00515053	0.685222	0.966628	-2.22355e-05
ISOVF	PFop	0.00271316	0.543333	0.00499356	0.586905	0.966628	-1.76342e-05
ISOVF	PF	0.00604448	1.22027	0.0049534	0.222372	0.966628	1.20078e-05
ISOVF	PFm	0.00491391	0.962072	0.00510763	0.336021	0.966628	-1.9417e-06
ISOVF	PGi	0.00515455	1.07539	0.00479321	0.28221	0.966628	3.58913e-06
ISOVF	PGs	0.000535475	0.102253	0.00523678	0.918557	0.999948	-2.71522e-05
ISOVF	V6A	-0.00358016	-0.664188	0.00539028	0.506575	0.966628	-1.62097e-05
ISOVF	VMV1	0.0123642	2.2404	0.00551873	0.0250718	0.966628	0.000122785
ISOVF	VMV3	0.00135632	0.274355	0.00494367	0.783813	0.975091	-2.32113e-05
ISOVF	PHA2	0.00201345	0.383228	0.00525392	0.701554	0.966628	-2.32577e-05
ISOVF	V4t	0.00215305	0.416145	0.00517379	0.677307	0.966628	-2.22115e-05
ISOVF	FST	-0.00617063	-1.18172	0.00522175	0.237327	0.966628	1.08284e-05
ISOVF	V3CD	-0.00374803	-0.712491	0.00526046	0.476166	0.966628	-1.36092e-05
ISOVF	LO3	0.00103408	0.198368	0.00521293	0.842758	0.978687	-2.61022e-05
ISOVF	VMV2	0.00458191	0.879211	0.00521139	0.379293	0.966628	-6.19645e-06
ISOVF	31pd	0.00711208	1.42139	0.00500362	0.155214	0.966628	2.57936e-05
ISOVF	31a	-0.00149307	-0.281536	0.00530331	0.778301	0.975091	-2.58739e-05
ISOVF	VVC	0.00496376	0.982162	0.00505391	0.326028	0.966628	-9.11476e-07
ISOVF	25	0.00856725	1.68724	0.00507766	0.0915661	0.966628	4.78877e-05
ISOVF	s32	0.00864361	1.67211	0.00516929	0.0945131	0.966628	4.8017e-05
ISOVF	pOFC	0.00372231	0.67436	0.00551976	0.500087	0.966628	-1.66749e-05
ISOVF	PoI1	-0.00571869	-1.07867	0.00530163	0.280744	0.966628	4.57027e-06
ISOVF	Ig	0.0033819	0.686627	0.00492538	0.492323	0.966628	-1.27788e-05
ISOVF	FOP5	-0.00143881	-0.273348	0.00526367	0.784587	0.975091	-2.55677e-05
ISOVF	p10p	-0.00116387	-0.214948	0.00541469	0.82981	0.978687	-2.79945e-05
ISOVF	p47r	-0.00682264	-1.30063	0.00524566	0.193396	0.966628	1.90254e-05
ISOVF	TGv	-0.0112151	-2.13171	0.00526108	0.0330387	0.966628	0.000100347
ISOVF	MBelt	0.00286957	0.608813	0.00471338	0.542653	0.966628	-1.3948e-05
ISOVF	LBelt	0.0129421	2.78411	0.00464855	0.00537068	0.966628	0.00014557
ISOVF	A4	0.00366848	0.805859	0.00455226	0.42033	0.966628	-7.26943e-06
ISOVF	STSva	0.00504337	1.06536	0.00473394	0.286719	0.966628	3.02861e-06
ISOVF	TE1m	0.00645405	1.30603	0.00494173	0.191551	0.966628	1.72212e-05
ISOVF	PI	0.0024887	0.481504	0.0051686	0.630162	0.966628	-2.05827e-05
ISOVF	a32pr	-0.0029769	-0.574569	0.00518111	0.565587	0.966628	-1.80086e-05
ISOVF	p24	0.00165715	0.330063	0.0050207	0.741354	0.966628	-2.25267e-05

## Sheet: S6
Regional regression - unstratified (ABCD)
SA = Surface area; CT = Cortical thickness; MC = Mean curvature; ICVF = Intracellular volume fraction; ISOVF = Isotropic volume fraction; p.adj = p-value adjusted (fdr=5%, n=180); variance explained specific on variance explained by PGS for autism
phenotype	brain region	beta	t-value	standard error	p-value	p.adj	variance explained
SA	V1	-0.0131658	-0.95228	0.0138255	0.341002	0.948566	-1.77311e-05
SA	MST	0.000663705	0.0487606	0.0136115	0.961112	0.991824	-0.000182976
SA	V6	-0.00138808	-0.101839	0.0136301	0.918889	0.991267	-0.000182309
SA	V2	-0.022723	-1.69624	0.0133961	0.0899044	0.674283	0.000333909
SA	V3	-0.0181798	-1.38718	0.0131056	0.165449	0.804885	0.0001563
SA	V4	-0.0137222	-1.05088	0.0130577	0.293363	0.92641	1.74528e-05
SA	V8	0.00135944	0.10158	0.013383	0.919094	0.991267	-0.000174136
SA	4	0.00611436	0.479991	0.0127385	0.631255	0.991267	-0.000124813
SA	3b	0.00827271	0.636916	0.0129887	0.524209	0.991267	-9.94225e-05
SA	FEF	0.0053143	0.387987	0.0136971	0.698043	0.991267	-0.000157898
SA	PEF	0.00384129	0.280089	0.0137145	0.779421	0.991267	-0.000176577
SA	55b	0.00140902	0.104426	0.0134929	0.916835	0.991267	-0.00018088
SA	V3A	-0.00571526	-0.422854	0.0135159	0.672421	0.991267	-0.000149322
SA	RSC	0.00494578	0.370782	0.0133388	0.710816	0.991267	-0.000152428
SA	POS2	0.00484337	0.354724	0.0136539	0.722812	0.991267	-0.000161751
SA	V7	-0.00121546	-0.0873263	0.0139186	0.930416	0.991267	-0.000192527
SA	IPS1	0.00567802	0.405918	0.0139881	0.68482	0.991267	-0.000163648
SA	FFC	-0.00995951	-0.764548	0.0130267	0.444577	0.991267	-6.98137e-05
SA	V3B	0.00600433	0.434998	0.0138031	0.663583	0.991267	-0.00015392
SA	LO1	-0.0106021	-0.789729	0.013425	0.429724	0.991267	-6.68131e-05
SA	LO2	-0.00195782	-0.148871	0.0131512	0.881662	0.991267	-0.000165528
SA	PIT	-0.00830093	-0.630083	0.0131743	0.52867	0.991267	-0.000102397
SA	MT	-0.00669355	-0.494808	0.0135276	0.620757	0.991267	-0.000136776
SA	A1	0.031646	2.31276	0.0136832	0.0207771	0.553195	0.000796629
SA	PSL	0.0144774	1.10499	0.0131018	0.269217	0.881075	3.80116e-05
SA	SFL	-0.0104096	-0.766368	0.013583	0.443494	0.991267	-7.58646e-05
SA	PCV	0.0248749	1.79088	0.0138897	0.0733736	0.660363	0.000417317
SA	STV	-0.00179282	-0.135444	0.0132366	0.892266	0.991267	-0.000173566
SA	7Pm	0.0182046	1.29843	0.0140204	0.1942	0.812928	0.000132758
SA	7m	0.0233082	1.72046	0.0135477	0.0854122	0.668444	0.000356665
SA	POS1	-0.00124696	-0.0936302	0.0133179	0.925407	0.991267	-0.000175844
SA	23d	-0.00604624	-0.441871	0.0136833	0.658602	0.991267	-0.000148632
SA	v23ab	0.0182104	1.36906	0.0133014	0.171043	0.806104	0.000155559
SA	d23ab	0.0202839	1.50719	0.0134581	0.131827	0.719058	0.000227943
SA	31pv	0.0172197	1.25665	0.0137029	0.20894	0.829223	0.000107266
SA	5m	0.0070186	0.520185	0.0134925	0.602958	0.991267	-0.000134944
SA	5mv	0.00555087	0.419583	0.0132295	0.674809	0.991267	-0.000155472
SA	23c	-0.00563102	-0.419311	0.0134292	0.675007	0.991267	-0.000150755
SA	5L	0.0105905	0.798028	0.0132708	0.424893	0.991267	-6.53461e-05
SA	24dd	0.00377028	0.287065	0.0131339	0.774075	0.991267	-0.000167393
SA	24dv	-0.00286404	-0.215079	0.0133162	0.829715	0.991267	-0.000177595
SA	7AL	0.011874	0.860284	0.0138024	0.389675	0.991267	-4.98455e-05
SA	SCEF	0.0153604	1.16872	0.013143	0.242574	0.873266	6.46306e-05
SA	6ma	-0.00868791	-0.635564	0.0136696	0.525091	0.991267	-0.000112225
SA	7Am	0.0210873	1.51466	0.0139222	0.129924	0.719058	0.000249869
SA	7PL	0.0031879	0.23043	0.0138346	0.817767	0.991267	-0.000180655
SA	7PC	0.0239519	1.74699	0.0137104	0.080701	0.668444	0.000389599
SA	LIPv	0.0403124	2.89271	0.0139359	0.00383617	0.553195	0.00144141
SA	VIP	0.0295698	2.15424	0.0137263	0.0312699	0.553195	0.000698848
SA	MIP	0.0289146	2.08766	0.0138502	0.0368796	0.553195	0.000648973
SA	1	-0.00218432	-0.171774	0.0127162	0.863622	0.991267	-0.000157466
SA	2	0.0160292	1.19765	0.0133839	0.231111	0.848978	7.89689e-05
SA	3a	0.00512868	0.397378	0.0129063	0.691106	0.991267	-0.000142417
SA	6d	0.00466328	0.355837	0.0131051	0.721978	0.991267	-0.000150592
SA	6mp	-0.00116077	-0.0857448	0.0135375	0.931673	0.991267	-0.000180942
SA	6v	0.00272509	0.202843	0.0134345	0.839266	0.991267	-0.000174926
SA	p24pr	-0.026765	-1.93564	0.0138275	0.0529694	0.610049	0.0005209
SA	33pr	-0.0255141	-1.82417	0.0139867	0.0681873	0.645985	0.000447045
SA	a24pr	-0.0315316	-2.26891	0.0138973	0.0233173	0.553195	0.000803023
SA	p32pr	-0.00944385	-0.717442	0.0131632	0.473136	0.991267	-8.85515e-05
SA	a24	-0.00384511	-0.284667	0.0135074	0.775911	0.991267	-0.00016464
SA	d32	0.0118273	0.90439	0.0130777	0.365833	0.982835	-3.1138e-05
SA	8BM	0.0141742	1.0836	0.0130807	0.278597	0.89549	2.98184e-05
SA	p32	-0.0108878	-0.832835	0.0130732	0.404978	0.991267	-5.21358e-05
SA	10r	-0.00723941	-0.54256	0.0133431	0.587458	0.991267	-0.00012525
SA	47m	-0.00759626	-0.563574	0.0134787	0.57307	0.991267	-0.000122658
SA	8Av	0.0101321	0.738185	0.0137257	0.460438	0.991267	-8.3812e-05
SA	8Ad	0.00212568	0.157211	0.0135212	0.875085	0.991267	-0.00017756
SA	9m	-0.00266699	-0.20736	0.0128616	0.835737	0.991267	-0.000155927
SA	8BL	-0.0295658	-2.19624	0.013462	0.0281216	0.553195	0.000684786
SA	9p	-0.0153316	-1.14271	0.0134169	0.253214	0.876511	5.49866e-05
SA	10d	-0.0161671	-1.24849	0.0129494	0.211913	0.829223	9.22698e-05
SA	8C	0.00171693	0.125832	0.0136446	0.89987	0.991267	-0.000180878
SA	44	0.00328176	0.237477	0.0138193	0.812297	0.991267	-0.000180798
SA	45	0.00321845	0.236319	0.0136191	0.813195	0.991267	-0.000172852
SA	47l	0.00284562	0.217406	0.013089	0.827901	0.991267	-0.000161491
SA	a47r	0.00329871	0.253868	0.0129938	0.799608	0.991267	-0.000155479
SA	6r	0.0128996	0.949255	0.0135892	0.342538	0.948566	-1.82448e-05
SA	IFJa	-0.000422163	-0.0304669	0.0138564	0.975696	0.997397	-0.000192407
SA	IFJp	0.00794694	0.574976	0.0138213	0.565334	0.991267	-0.000126779
SA	IFSp	0.0115065	0.83892	0.0137158	0.401555	0.991267	-5.53825e-05
SA	IFSa	0.0118108	0.865353	0.0136485	0.386887	0.991267	-4.64336e-05
SA	p9-46v	-0.00798292	-0.598127	0.0133465	0.549783	0.991267	-0.000115472
SA	46	-0.00460878	-0.345463	0.0133409	0.729761	0.991267	-0.000156431
SA	a9-46v	-0.00553118	-0.417002	0.0132642	0.676695	0.991267	-0.000144444
SA	9-46d	-0.0107866	-0.817958	0.0131873	0.413421	0.991267	-5.73116e-05
SA	9a	-0.0207659	-1.56192	0.0132951	0.118372	0.696895	0.000254701
SA	10v	-0.00455539	-0.350885	0.0129826	0.72569	0.991267	-0.000147458
SA	a10p	0.00157205	0.119321	0.013175	0.905026	0.991267	-0.000171275
SA	10pp	0.0010192	0.0780969	0.0130505	0.937754	0.991267	-0.000168245
SA	11l	0.00333196	0.249211	0.0133701	0.803208	0.991267	-0.000168667
SA	13l	-0.00865953	-0.635434	0.0136278	0.525175	0.991267	-0.000111913
SA	OFC	-4.43942e-05	-0.00326233	0.0136081	0.997397	0.997397	-0.000191508
SA	47s	-0.0153357	-1.14674	0.0133733	0.251545	0.876511	5.58866e-05
SA	LIPd	0.0356498	2.5323	0.014078	0.0113625	0.553195	0.00107521
SA	6a	-0.00181791	-0.133897	0.0135769	0.893489	0.991267	-0.000177782
SA	i6-8	0.00194124	0.1411	0.0137579	0.887797	0.991267	-0.000181839
SA	s6-8	-0.0142356	-1.03435	0.0137628	0.301023	0.93133	1.32883e-05
SA	43	0.0109166	0.828193	0.0131813	0.407601	0.991267	-5.41139e-05
SA	OP4	0.0270531	2.10583	0.0128468	0.0352701	0.553195	0.000565242
SA	OP1	0.0300041	2.24368	0.0133727	0.0248974	0.553195	0.000711859
SA	OP2-3	0.013621	1.0247	0.0132927	0.305556	0.93133	8.8302e-06
SA	52	0.0218818	1.61459	0.0135526	0.106465	0.684416	0.000308359
SA	RI	0.0132274	0.987381	0.0133964	0.323505	0.932419	-4.47208e-06
SA	PFcm	0.0296994	2.24251	0.0132438	0.0249731	0.553195	0.000708176
SA	PoI2	0.000956413	0.0724883	0.013194	0.942216	0.991267	-0.000172415
SA	TA2	0.0170154	1.26903	0.0134082	0.20449	0.829223	0.000109311
SA	FOP4	0.00166119	0.123343	0.0134681	0.901841	0.991267	-0.000177622
SA	MI	0.00404389	0.30677	0.0131822	0.759032	0.991267	-0.000156764
SA	Pir	-0.00509538	-0.396999	0.0128348	0.691386	0.991267	-0.000142628
SA	AVI	0.0086243	0.65179	0.0132317	0.514568	0.991267	-0.000101293
SA	AAIC	-0.0159628	-1.22229	0.0130597	0.221656	0.848893	8.42165e-05
SA	FOP1	0.00913392	0.68234	0.0133862	0.495056	0.991267	-9.51209e-05
SA	FOP3	0.00475219	0.354889	0.0133907	0.722688	0.991267	-0.000155807
SA	FOP2	0.0064457	0.491425	0.0131164	0.623148	0.991267	-0.000130766
SA	PFt	0.0179246	1.32719	0.0135057	0.184508	0.806104	0.000138547
SA	AIP	0.032681	2.39571	0.0136415	0.0166256	0.553195	0.000874686
SA	EC	-0.0241327	-1.74122	0.0138596	0.0817071	0.668444	0.000382643
SA	PreS	-0.0110439	-0.815596	0.013541	0.414771	0.991267	-6.23621e-05
SA	H	-0.00223627	-0.167178	0.0133766	0.867237	0.991267	-0.00017239
SA	ProS	-0.00927914	-0.665156	0.0139503	0.505982	0.991267	-0.000110053
SA	PeEc	-0.00105368	-0.0753203	0.0139893	0.939963	0.991267	-0.000191686
SA	STGa	-0.014835	-1.12656	0.0131685	0.259986	0.881075	4.58477e-05
SA	PBelt	0.0195843	1.47099	0.0133137	0.141358	0.726986	0.000205202
SA	A5	-0.0134757	-1.00361	0.0134273	0.315617	0.93133	1.29388e-06
SA	PHA1	-0.00325689	-0.233143	0.0139695	0.81566	0.991267	-0.000184033
SA	PHA3	0.00411062	0.304054	0.0135194	0.761099	0.991267	-0.000164458
SA	STSda	-0.0250513	-1.8338	0.0136609	0.0667448	0.645985	0.000437737
SA	STSdp	-0.0224116	-1.62864	0.0137609	0.103453	0.684416	0.000308623
SA	STSvp	-0.0211274	-1.55496	0.0135872	0.120021	0.696895	0.000261215
SA	TGd	-0.0210725	-1.62574	0.0129618	0.104069	0.684416	0.000273553
SA	TE1a	-0.00997422	-0.74272	0.0134293	0.457687	0.991267	-7.93963e-05
SA	TE1p	-5.92801e-05	-0.00445791	0.0132977	0.996443	0.997397	-0.000175394
SA	TE2a	0.0194574	1.44742	0.0134428	0.147845	0.739223	0.000195164
SA	TF	0.0181987	1.34899	0.0134906	0.177403	0.806104	0.000147666
SA	TE2p	0.00552236	0.432494	0.0127686	0.665401	0.991267	-0.000132053
SA	PHT	0.000597606	0.044794	0.0133412	0.964273	0.991824	-0.000176259
SA	PH	-0.0170848	-1.31643	0.0129781	0.188091	0.806104	0.00012233
SA	TPOJ1	0.000230538	0.0171515	0.0134413	0.986316	0.997397	-0.000179759
SA	TPOJ2	0.00577603	0.426192	0.0135527	0.669987	0.991267	-0.000149642
SA	TPOJ3	-0.00401822	-0.295178	0.0136128	0.76787	0.991267	-0.000167073
SA	DVT	-0.00667002	-0.487381	0.0136854	0.62601	0.991267	-0.000141451
SA	PGp	-0.00539546	-0.400313	0.0134781	0.688944	0.991267	-0.000152393
SA	IP2	0.0218885	1.58287	0.0138283	0.113515	0.696895	0.000284131
SA	IP1	0.0102327	0.735794	0.013907	0.461891	0.991267	-8.77531e-05
SA	IP0	0.00349965	0.24941	0.0140317	0.803054	0.991267	-0.000183297
SA	PFop	0.0261256	1.96196	0.0133161	0.0498239	0.610049	0.000501412
SA	PF	0.0251002	1.89853	0.0132208	0.057685	0.610782	0.000453457
SA	PFm	0.00327796	0.242936	0.0134931	0.808065	0.991267	-0.000173177
SA	PGi	0.00363226	0.270359	0.013435	0.786896	0.991267	-0.000166315
SA	PGs	-0.00103192	-0.0763037	0.0135238	0.939181	0.991267	-0.00018016
SA	V6A	0.00269641	0.198479	0.0135854	0.842678	0.991267	-0.000177573
SA	VMV1	-0.0269518	-1.92548	0.0139974	0.0542266	0.610049	0.000527057
SA	VMV3	-0.00271074	-0.201362	0.013462	0.840424	0.991267	-0.000171651
SA	PHA2	-0.00330342	-0.239409	0.0137982	0.810799	0.991267	-0.000178788
SA	V4t	-0.00174059	-0.131235	0.0132632	0.895595	0.991267	-0.000169607
SA	FST	-0.00616936	-0.461447	0.0133696	0.644498	0.991267	-0.000139196
SA	V3CD	-0.00362775	-0.272715	0.0133024	0.785084	0.991267	-0.000164591
SA	LO3	-0.0103897	-0.778116	0.0133523	0.436538	0.991267	-6.95953e-05
SA	VMV2	-0.0137159	-1.01009	0.0135789	0.312503	0.93133	3.72187e-06
SA	31pd	0.022797	1.65373	0.0137852	0.0982457	0.684416	0.000323808
SA	31a	0.0164139	1.20149	0.0136614	0.22962	0.848978	8.19914e-05
SA	VVC	0.00132494	0.0995581	0.0133082	0.920699	0.991267	-0.000173276
SA	25	-0.00969542	-0.728742	0.0133043	0.466194	0.991267	-8.28371e-05
SA	s32	0.000634767	0.0483913	0.0131174	0.961406	0.991824	-0.00017211
SA	pOFC	-0.000911637	-0.0662134	0.0137682	0.947211	0.991267	-0.000188096
SA	PoI1	0.000217752	0.0165001	0.0131971	0.986836	0.997397	-0.000180951
SA	Ig	0.00888151	0.661971	0.0134168	0.508021	0.991267	-0.000101223
SA	FOP5	0.011471	0.852685	0.0134528	0.393875	0.991267	-4.91376e-05
SA	p10p	-0.0129719	-0.981597	0.0132151	0.326347	0.932419	-6.39073e-06
SA	p47r	0.0148314	1.11324	0.0133227	0.265659	0.881075	4.19697e-05
SA	TGv	0.0178567	1.33361	0.0133897	0.182394	0.806104	0.000138215
SA	MBelt	0.0323131	2.36256	0.0136772	0.0181879	0.553195	0.000847569
SA	LBelt	0.0265721	1.96746	0.0135058	0.0491862	0.610049	0.000520498
SA	A4	0.00797012	0.615102	0.0129574	0.538516	0.991267	-0.000103786
SA	STSva	-0.0200904	-1.48438	0.0135345	0.137772	0.726986	0.000217772
SA	TE1m	0.0029431	0.21951	0.0134076	0.826262	0.991267	-0.00016922
SA	PI	0.00181298	0.13795	0.0131423	0.890285	0.991267	-0.000173457
SA	a32pr	-0.00481163	-0.365538	0.0131631	0.714726	0.991267	-0.000154163
SA	p24	-0.0129464	-0.925285	0.0139918	0.354863	0.967809	-2.76725e-05
CT	V1	-0.010716	-0.765543	0.0139979	0.443985	0.88174	-8.12032e-05
CT	MST	-0.0341318	-2.42063	0.0141003	0.0155295	0.525612	0.000986203
CT	V6	-0.0169472	-1.2424	0.0136407	0.214148	0.846933	0.000106316
CT	V2	-0.00232322	-0.167353	0.0138822	0.867099	0.983064	-0.00019108
CT	V3	-0.00805705	-0.603792	0.0133441	0.54601	0.890618	-0.000121029
CT	V4	-0.00215267	-0.163719	0.0131486	0.869959	0.983064	-0.000185292
CT	V8	-0.018598	-1.35615	0.0137139	0.175115	0.846933	0.000167191
CT	4	0.000165396	0.0131762	0.0125526	0.989488	0.998967	-0.000172182
CT	3b	-0.00853483	-0.62389	0.01368	0.532729	0.890618	-0.000120075
CT	FEF	7.47067e-05	0.00576463	0.0129595	0.995401	0.998967	-0.000185437
CT	PEF	0.0227296	1.62102	0.0140218	0.105078	0.846933	0.000327838
CT	55b	0.00435711	0.344045	0.0126644	0.730827	0.951344	-0.000154794
CT	V3A	-0.0012711	-0.0935866	0.0135821	0.925441	0.994752	-0.000189817
CT	RSC	0.00236909	0.166087	0.0142641	0.868095	0.983064	-0.00019777
CT	POS2	-0.0139483	-1.01524	0.0137389	0.310042	0.846933	6.04626e-06
CT	V7	-0.0212513	-1.56436	0.0135846	0.117797	0.846933	0.00028061
CT	IPS1	-0.0300925	-2.19333	0.01372	0.0283305	0.525612	0.000760459
CT	FFC	-0.0203315	-1.49011	0.0136443	0.136259	0.846933	0.000244016
CT	V3B	-0.0219795	-1.59467	0.0137831	0.110851	0.846933	0.000310052
CT	LO1	-0.00227528	-0.164825	0.0138042	0.869089	0.983064	-0.000195786
CT	LO2	0.0140316	1.02375	0.013706	0.306003	0.846933	9.27381e-06
CT	PIT	-0.0152356	-1.09897	0.0138636	0.271835	0.846933	4.1045e-05
CT	MT	-0.0116663	-0.837355	0.0139324	0.402434	0.851289	-5.98231e-05
CT	A1	-0.0116729	-0.853287	0.01368	0.393542	0.851289	-5.34218e-05
CT	PSL	-0.00825037	-0.64983	0.0126962	0.515832	0.890618	-0.000100819
CT	SFL	-0.0139962	-1.10452	0.0126718	0.269421	0.846933	4.14507e-05
CT	PCV	-0.019319	-1.40803	0.0137206	0.159187	0.846933	0.000193989
CT	STV	-0.0119695	-0.900317	0.0132948	0.367996	0.851289	-3.53321e-05
CT	7Pm	-0.0186973	-1.34144	0.0139382	0.179838	0.846933	0.000160146
CT	7m	-0.0119223	-0.866306	0.0137622	0.386365	0.851289	-4.969e-05
CT	POS1	-0.0179928	-1.28429	0.0140099	0.1991	0.846933	0.000130621
CT	23d	0.0120609	0.884496	0.0136359	0.376472	0.851289	-4.34771e-05
CT	v23ab	0.00527278	0.3797	0.0138867	0.704185	0.925206	-0.000172117
CT	d23ab	-0.00457199	-0.328044	0.0139371	0.742892	0.955147	-0.000180173
CT	31pv	-0.0162005	-1.14983	0.0140895	0.25027	0.846933	6.48423e-05
CT	5m	-0.00828765	-0.60353	0.013732	0.546184	0.890618	-0.000122796
CT	5mv	-0.013112	-0.959698	0.0136626	0.337254	0.846933	-1.56062e-05
CT	23c	-0.00621894	-0.45137	0.0137779	0.651743	0.902413	-0.000160533
CT	5L	-0.00061116	-0.0466114	0.0131118	0.962825	0.994752	-0.000182681
CT	24dd	-0.016228	-1.19785	0.0135477	0.231035	0.846933	8.59238e-05
CT	24dv	-0.000626591	-0.045952	0.0136358	0.96335	0.994752	-0.000200045
CT	7AL	-0.00737677	-0.562801	0.0131073	0.573596	0.890618	-0.000127286
CT	SCEF	-0.0171425	-1.24269	0.0137946	0.21404	0.846933	0.000107331
CT	6ma	0.00249831	0.19966	0.0125128	0.841754	0.983064	-0.0001749
CT	7Am	-0.0115634	-0.850589	0.0135946	0.395039	0.851289	-5.41696e-05
CT	7PL	-0.00657043	-0.476108	0.0138003	0.634018	0.902413	-0.000151594
CT	7PC	-0.00716665	-0.545647	0.0131342	0.585333	0.890618	-0.000129915
CT	LIPv	-0.012842	-0.930598	0.0137998	0.352108	0.851289	-2.65281e-05
CT	VIP	-0.014988	-1.10932	0.0135109	0.267345	0.846933	4.3419e-05
CT	MIP	-0.0140993	-1.02681	0.0137312	0.304562	0.846933	1.08011e-05
CT	1	-0.00892822	-0.702219	0.0127143	0.482576	0.890618	-8.69491e-05
CT	2	-0.00200018	-0.149389	0.0133891	0.881253	0.983064	-0.000189522
CT	3a	-0.0193659	-1.4224	0.0136149	0.154974	0.846933	0.000203302
CT	6d	0.00594948	0.483322	0.0123096	0.628889	0.902413	-0.000126808
CT	6mp	0.012935	0.992719	0.0130299	0.320896	0.846933	-2.66824e-06
CT	6v	0.00650878	0.524984	0.0123981	0.599618	0.890618	-0.000129012
CT	p24pr	-0.013496	-0.962579	0.0140207	0.335806	0.846933	-1.45847e-05
CT	33pr	-0.00196378	-0.138034	0.0142268	0.890219	0.983064	-0.000196302
CT	a24pr	-0.0119175	-0.846896	0.0140719	0.397094	0.851289	-5.63191e-05
CT	p32pr	0.00318428	0.233205	0.0136544	0.815612	0.978734	-0.00018897
CT	a24	-0.00942475	-0.679789	0.0138642	0.49667	0.890618	-0.000107475
CT	d32	-0.00820398	-0.593331	0.013827	0.552987	0.890618	-0.000129684
CT	8BM	-0.0308812	-2.24315	0.0137669	0.0249316	0.525612	0.000796501
CT	p32	-0.00804664	-0.573281	0.0140361	0.566481	0.890618	-0.0001356
CT	10r	0.00572464	0.408599	0.0140104	0.682852	0.923335	-0.000163919
CT	47m	0.0311351	2.23178	0.0139508	0.0256744	0.525612	0.000802399
CT	8Av	-0.00478568	-0.389734	0.0122793	0.69675	0.923335	-0.000151445
CT	8Ad	-0.00965974	-0.734395	0.0131533	0.462743	0.890618	-9.09136e-05
CT	9m	-0.0147521	-1.07826	0.0136814	0.280969	0.846933	3.2295e-05
CT	8BL	-0.000281655	-0.0221535	0.0127138	0.982326	0.998967	-0.000188818
CT	9p	-0.0167484	-1.25559	0.013339	0.209323	0.846933	0.000110761
CT	10d	-0.0035049	-0.25584	0.0136996	0.798085	0.970272	-0.000185018
CT	8C	-0.0192317	-1.42696	0.0134774	0.153655	0.846933	0.000204255
CT	44	-0.0232956	-1.71817	0.0135584	0.0858286	0.846933	0.000385656
CT	45	-0.00730805	-0.539642	0.0135424	0.589468	0.890618	-0.000139803
CT	47l	0.0167279	1.20742	0.0138542	0.227329	0.846933	9.17014e-05
CT	a47r	-0.0111072	-0.832081	0.0133487	0.405404	0.851289	-6.01848e-05
CT	6r	-0.0155456	-1.15207	0.0134936	0.249349	0.846933	6.48723e-05
CT	IFJa	-0.0298934	-2.12715	0.0140533	0.0334574	0.547485	0.000708284
CT	IFJp	-0.0101492	-0.726895	0.0139624	0.467325	0.890618	-9.55006e-05
CT	IFSp	0.00624306	0.451783	0.0138187	0.651445	0.902413	-0.000157751
CT	IFSa	-0.0120305	-0.879641	0.0136766	0.379097	0.851289	-4.49294e-05
CT	p9-46v	-0.00336655	-0.250395	0.013445	0.802292	0.970272	-0.000182547
CT	46	-0.0168739	-1.27602	0.0132238	0.202009	0.846933	0.00011857
CT	a9-46v	-0.0295385	-2.18141	0.0135411	0.0292007	0.525612	0.000741399
CT	9-46d	-0.016161	-1.20578	0.0134029	0.227959	0.846933	8.91842e-05
CT	9a	-0.00173218	-0.129618	0.0133637	0.896874	0.984373	-0.000187174
CT	10v	-0.00918232	-0.664676	0.0138147	0.506289	0.890618	-0.000111626
CT	a10p	-0.00196645	-0.141433	0.0139038	0.887534	0.983064	-0.000195921
CT	10pp	-0.0185457	-1.34256	0.0138136	0.179475	0.846933	0.000160957
CT	11l	0.00291066	0.214125	0.0135932	0.830458	0.983064	-0.000190304
CT	13l	-0.00280622	-0.206766	0.013572	0.836201	0.983064	-0.000190423
CT	OFC	-0.00566687	-0.40889	0.0138591	0.682638	0.923335	-0.000167205
CT	47s	-0.00738144	-0.543595	0.0135789	0.586745	0.890618	-0.000137735
CT	LIPd	-0.0131344	-0.956685	0.0137291	0.338773	0.846933	-1.69244e-05
CT	6a	-0.00846689	-0.657234	0.0128826	0.511061	0.890618	-0.000113147
CT	i6-8	0.0163911	1.2771	0.0128346	0.201628	0.846933	0.000116655
CT	s6-8	0.00747442	0.574612	0.0130078	0.56558	0.890618	-0.000127352
CT	43	-0.0054347	-0.394216	0.0137861	0.693439	0.923335	-0.000167928
CT	OP4	-0.0165237	-1.2183	0.0135629	0.223169	0.846933	9.69547e-05
CT	OP1	-0.0477084	-3.41927	0.0139528	0.000633018	0.0569717	0.00212456
CT	OP2-3	-0.0208104	-1.49786	0.0138934	0.134234	0.846933	0.000246877
CT	52	-0.0202654	-1.45701	0.0139089	0.145177	0.846933	0.000220737
CT	RI	-0.00820734	-0.597946	0.0137259	0.549904	0.890618	-0.00012802
CT	PFcm	-0.00397845	-0.288656	0.0137827	0.772857	0.970272	-0.00018128
CT	PoI2	-0.00906966	-0.65165	0.013918	0.514657	0.890618	-0.00011592
CT	TA2	0.000580166	0.0412225	0.014074	0.96712	0.994752	-0.000198692
CT	FOP4	-0.0137566	-1.01938	0.0134951	0.308075	0.846933	7.76131e-06
CT	MI	0.0233442	1.74804	0.0133545	0.0805191	0.846933	0.00041106
CT	Pir	-0.000799246	-0.0570049	0.0140207	0.954544	0.994752	-0.000198472
CT	AVI	0.00749047	0.545793	0.013724	0.585233	0.890618	-0.000139562
CT	AAIC	0.0263675	1.95225	0.0135062	0.0509657	0.764486	0.000548141
CT	FOP1	-0.00720998	-0.519205	0.0138866	0.603641	0.890618	-0.000146899
CT	FOP3	0.0153783	1.12146	0.0137128	0.262147	0.846933	5.14438e-05
CT	FOP2	-0.00816517	-0.583953	0.0139826	0.559279	0.890618	-0.000131562
CT	PFt	0.00981005	0.723863	0.0135524	0.469184	0.890618	-9.29091e-05
CT	AIP	0.00617082	0.452507	0.013637	0.650924	0.902413	-0.000158468
CT	EC	0.00692789	0.489501	0.014153	0.624509	0.902413	-0.000151909
CT	PreS	0.0133282	0.965589	0.0138032	0.334297	0.846933	-1.35134e-05
CT	H	0.00533334	0.388544	0.0137265	0.697631	0.923335	-0.000167815
CT	ProS	-0.000817156	-0.0580391	0.0140794	0.95372	0.994752	-0.000197718
CT	PeEc	-0.0182091	-1.33932	0.0135958	0.180529	0.846933	0.000151595
CT	STGa	0.0144143	1.05293	0.0136897	0.292425	0.846933	2.12068e-05
CT	PBelt	-0.0140023	-1.00269	0.0139648	0.316061	0.846933	1.08113e-06
CT	A5	-0.0133017	-0.996488	0.0133486	0.319062	0.846933	-1.3315e-06
CT	PHA1	-0.00847054	-0.616393	0.0137421	0.537664	0.890618	-0.000121768
CT	PHA3	-0.0111127	-0.797002	0.0139431	0.425488	0.866629	-7.28491e-05
CT	STSda	-0.00610778	-0.434022	0.0140725	0.664291	0.912767	-0.000164148
CT	STSdp	-0.00443562	-0.313934	0.0141291	0.753584	0.962022	-0.000178836
CT	STSvp	-0.000812099	-0.0573068	0.0141711	0.954303	0.994752	-0.00019952
CT	TGd	0.00594544	0.457197	0.0130041	0.64755	0.902413	-0.000146775
CT	TE1a	0.00191151	0.14965	0.0127732	0.881047	0.983064	-0.000182449
CT	TE1p	-0.0303308	-2.35099	0.0129013	0.0187627	0.525612	0.000808052
CT	TE2a	-0.0175723	-1.31229	0.0133905	0.189484	0.846933	0.00013834
CT	TF	-1.79096e-05	-0.00129497	0.0138301	0.998967	0.998967	-0.000200328
CT	TE2p	0.0143153	1.03735	0.0138	0.299625	0.846933	1.53112e-05
CT	PHT	-0.00951035	-0.712174	0.013354	0.476391	0.890618	-9.34013e-05
CT	PH	0.010696	0.762549	0.0140267	0.445769	0.88174	-8.44449e-05
CT	TPOJ1	-0.0114944	-0.829739	0.013853	0.406727	0.851289	-6.21321e-05
CT	TPOJ2	-0.000989578	-0.0709501	0.0139475	0.94344	0.994752	-0.000199799
CT	TPOJ3	0.00948919	0.682374	0.0139061	0.495035	0.890618	-0.000107644
CT	DVT	-0.0495776	-3.60474	0.0137534	0.00031557	0.0568026	0.00237243
CT	PGp	-0.0117462	-0.902079	0.0130213	0.367059	0.851289	-3.46966e-05
CT	IP2	0.00216203	0.162382	0.0133145	0.871012	0.983064	-0.000192431
CT	IP1	-0.0182174	-1.36377	0.0133581	0.172702	0.846933	0.000167422
CT	IP0	-0.0191712	-1.39194	0.013773	0.164003	0.846933	0.000187299
CT	PFop	-0.000357074	-0.0265024	0.0134733	0.978858	0.998967	-0.000191413
CT	PF	-0.0167235	-1.37022	0.012205	0.170681	0.846933	0.000146957
CT	PFm	0.00313282	0.257883	0.0121482	0.796508	0.970272	-0.000158998
CT	PGi	-0.000962836	-0.0716921	0.0134302	0.94285	0.994752	-0.000195332
CT	PGs	-0.00310354	-0.24926	0.012451	0.80317	0.970272	-0.000165248
CT	V6A	-0.0155057	-1.14635	0.0135262	0.251708	0.846933	5.90804e-05
CT	VMV1	-0.00759849	-0.536655	0.014159	0.59153	0.890618	-0.000143028
CT	VMV3	-0.0086517	-0.609556	0.0141934	0.542184	0.890618	-0.000126487
CT	PHA2	-0.00469191	-0.338967	0.0138418	0.734649	0.951344	-0.000175731
CT	V4t	0.0205699	1.4798	0.0139004	0.13899	0.846933	0.000234721
CT	FST	0.0149529	1.05423	0.0141837	0.291831	0.846933	2.24357e-05
CT	V3CD	0.00686311	0.498762	0.0137603	0.61797	0.902413	-0.000147498
CT	LO3	-0.00348914	-0.252579	0.0138141	0.800604	0.970272	-0.000184263
CT	VMV2	-0.0317349	-2.23173	0.0142199	0.0256779	0.525612	0.000802255
CT	31pd	-0.0323138	-2.31143	0.0139801	0.0208506	0.525612	0.00086976
CT	31a	-0.0145363	-1.03466	0.0140493	0.30088	0.846933	1.42276e-05
CT	VVC	-0.0123167	-0.879067	0.0140111	0.379408	0.851289	-4.58505e-05
CT	25	0.0242089	1.74586	0.0138665	0.0808982	0.846933	0.000408065
CT	s32	0.0149727	1.06248	0.0140922	0.288072	0.846933	2.53405e-05
CT	pOFC	0.0117324	0.850561	0.0137938	0.395055	0.851289	-5.56055e-05
CT	PoI1	-0.00408068	-0.295364	0.0138158	0.767729	0.970272	-0.000180511
CT	Ig	-0.02223	-1.61175	0.0137924	0.10708	0.846933	0.000319534
CT	FOP5	-0.0108824	-0.791827	0.0137434	0.4285	0.866629	-7.36351e-05
CT	p10p	-0.00729195	-0.527212	0.0138312	0.59807	0.890618	-0.000144839
CT	p47r	-0.0170713	-1.22615	0.0139227	0.220202	0.846933	0.000101624
CT	TGv	-0.0106803	-0.802556	0.0133078	0.42227	0.866629	-6.66765e-05
CT	MBelt	-0.0026317	-0.188446	0.0139652	0.850535	0.983064	-0.000192465
CT	LBelt	-0.0192381	-1.38342	0.0139062	0.166599	0.846933	0.000181188
CT	A4	-0.0167349	-1.26467	0.0132327	0.20605	0.846933	0.000112597
CT	STSva	0.0010877	0.0773801	0.0140566	0.938324	0.994752	-0.000197703
CT	TE1m	-0.0191153	-1.41058	0.0135514	0.158432	0.846933	0.000186665
CT	PI	-0.00118793	-0.0843498	0.0140833	0.932782	0.994752	-0.000197014
CT	a32pr	0.00862625	0.630971	0.0136714	0.528089	0.890618	-0.000120847
CT	p24	-0.00359688	-0.268183	0.013412	0.78857	0.970272	-0.000183426
MC	V1	-0.0244571	-1.929	0.0126787	0.0537888	0.965687	0.000452445
MC	MST	-0.00912177	-0.642561	0.014196	0.520539	0.965949	-0.000117688
MC	V6	-0.0102802	-0.727535	0.0141302	0.466933	0.965687	-9.36234e-05
MC	V2	-0.00538859	-0.409169	0.0131696	0.682434	0.976666	-0.000149105
MC	V3	-0.0256565	-1.91215	0.0134176	0.0559149	0.965687	0.000488757
MC	V4	-0.00886522	-0.651068	0.0136164	0.515033	0.965687	-0.000109275
MC	V8	-0.0125127	-0.893757	0.0140001	0.371496	0.965687	-3.95742e-05
MC	4	-0.00860919	-0.725988	0.0118586	0.467881	0.965687	-7.06176e-05
MC	3b	-0.000269679	-0.020063	0.0134416	0.983994	0.983994	-0.000181975
MC	FEF	0.00577874	0.433339	0.0133354	0.664787	0.976666	-0.00015034
MC	PEF	0.0108592	0.765911	0.0141781	0.443766	0.965687	-8.28067e-05
MC	55b	-0.0148214	-1.11939	0.0132406	0.263029	0.965687	4.66136e-05
MC	V3A	0.0018317	0.131809	0.0138966	0.895141	0.976666	-0.000192017
MC	RSC	-0.0117996	-0.860065	0.0137194	0.389795	0.965687	-4.96204e-05
MC	POS2	0.00947694	0.681371	0.0139086	0.495669	0.965687	-0.00010247
MC	V7	0.00814586	0.582874	0.0139753	0.560005	0.976666	-0.000130336
MC	IPS1	-0.0063712	-0.451601	0.014108	0.651577	0.976666	-0.000157143
MC	FFC	0.0139216	1.03421	0.013461	0.301089	0.965687	1.27139e-05
MC	V3B	-0.00664047	-0.468207	0.0141828	0.639657	0.976666	-0.00015811
MC	LO1	0.000700166	0.049788	0.0140629	0.960293	0.976666	-0.000197541
MC	LO2	0.0120563	0.863285	0.0139656	0.388023	0.965687	-4.99222e-05
MC	PIT	0.00291937	0.21135	0.0138129	0.832623	0.976666	-0.000186437
MC	MT	-0.0237867	-1.68822	0.0140898	0.091432	0.965687	0.00036806
MC	A1	0.015035	1.07935	0.0139298	0.280486	0.965687	3.23153e-05
MC	PSL	0.00484927	0.362807	0.013366	0.716764	0.976666	-0.000161215
MC	SFL	0.0139447	1.06086	0.0131446	0.288804	0.965687	2.20728e-05
MC	PCV	0.0289561	2.09263	0.0138372	0.0364337	0.965687	0.000646251
MC	STV	-0.00177609	-0.130431	0.013617	0.89623	0.976666	-0.000184243
MC	7Pm	0.0136406	0.969118	0.0140752	0.332534	0.965687	-1.20201e-05
MC	7m	0.00124543	0.0916953	0.0135823	0.926944	0.976666	-0.000185612
MC	POS1	0.00689122	0.490907	0.0140377	0.623514	0.976666	-0.000149587
MC	23d	0.00385256	0.280372	0.0137409	0.779204	0.976666	-0.00017747
MC	v23ab	0.0105746	0.776204	0.0136235	0.437666	0.965687	-7.49388e-05
MC	d23ab	0.00291745	0.211971	0.0137635	0.832139	0.976666	-0.000184842
MC	31pv	0.0173462	1.22958	0.0141074	0.218913	0.965687	0.000103275
MC	5m	-0.00478624	-0.349037	0.0137127	0.727077	0.976666	-0.000167878
MC	5mv	-0.00110358	-0.0780081	0.014147	0.937825	0.976666	-0.000197302
MC	23c	-0.00119392	-0.0847788	0.0140828	0.932441	0.976666	-0.000196671
MC	5L	-0.0126399	-0.968223	0.0130548	0.332981	0.965687	-1.12186e-05
MC	24dd	0.0143236	1.03901	0.0137858	0.298849	0.965687	1.5108e-05
MC	24dv	0.00379954	0.267625	0.0141972	0.788999	0.976666	-0.000186404
MC	7AL	0.0168948	1.23369	0.0136945	0.217377	0.965687	0.000100737
MC	SCEF	0.010135	0.743725	0.0136273	0.457078	0.965687	-8.38577e-05
MC	6ma	-0.00961301	-0.746764	0.0128729	0.455242	0.965687	-7.53702e-05
MC	7Am	0.0189658	1.37058	0.0138378	0.170569	0.965687	0.000168524
MC	7PL	0.00672548	0.484952	0.0138683	0.627732	0.976666	-0.000148964
MC	7PC	-0.0110585	-0.821882	0.0134551	0.411184	0.965687	-6.04173e-05
MC	LIPv	0.015164	1.07979	0.0140435	0.280291	0.965687	3.27944e-05
MC	VIP	0.0039789	0.287842	0.0138232	0.773479	0.976666	-0.000176329
MC	MIP	0.0194257	1.39132	0.013962	0.164191	0.965687	0.000184438
MC	1	-0.00756708	-0.569901	0.0132779	0.568771	0.976666	-0.000121505
MC	2	-0.00161765	-0.11748	0.0137696	0.906485	0.976666	-0.000188519
MC	3a	-0.0212326	-1.52394	0.0139326	0.127587	0.965687	0.000263253
MC	6d	0.0059995	0.470511	0.012751	0.638011	0.976666	-0.000131601
MC	6mp	-0.0201622	-1.56603	0.0128747	0.117405	0.965687	0.000247243
MC	6v	-0.00872606	-0.661024	0.0132008	0.508628	0.965687	-0.000102549
MC	p24pr	0.00126377	0.0914433	0.0138202	0.927144	0.976666	-0.000192955
MC	33pr	-0.0120852	-0.858701	0.0140738	0.390547	0.965687	-5.21068e-05
MC	a24pr	-0.0256058	-1.8172	0.0140908	0.069247	0.965687	0.00045383
MC	p32pr	0.0113562	0.80049	0.0141865	0.423466	0.965687	-7.24261e-05
MC	a24	-0.00396948	-0.289951	0.0136902	0.771866	0.976666	-0.000173705
MC	d32	0.0161785	1.16721	0.0138608	0.243183	0.965687	7.03975e-05
MC	8BM	-0.00307495	-0.225405	0.0136419	0.821674	0.976666	-0.000181681
MC	p32	0.0140063	0.993835	0.0140931	0.320352	0.965687	-2.44805e-06
MC	10r	0.00215539	0.153053	0.0140826	0.878363	0.976666	-0.00019469
MC	47m	-0.00248158	-0.176581	0.0140535	0.859845	0.976666	-0.000191668
MC	8Av	0.00630532	0.488765	0.0129005	0.62503	0.976666	-0.000129906
MC	8Ad	-0.0105346	-0.767526	0.0137254	0.442806	0.965687	-7.96504e-05
MC	9m	-0.00163769	-0.124055	0.0132013	0.901277	0.976666	-0.000176337
MC	8BL	-0.00144802	-0.113616	0.0127449	0.909547	0.976666	-0.000167349
MC	9p	-0.00901292	-0.671499	0.0134221	0.501934	0.965687	-9.98155e-05
MC	10d	-0.00136071	-0.101487	0.0134077	0.919168	0.976666	-0.000183204
MC	8C	0.00901598	0.657546	0.0137116	0.510861	0.965687	-0.000108025
MC	44	-0.00696684	-0.505103	0.0137929	0.613509	0.976666	-0.000142148
MC	45	0.015783	1.14531	0.0137805	0.252136	0.965687	5.94445e-05
MC	47l	-0.00581547	-0.428216	0.0135807	0.668513	0.976666	-0.000151718
MC	a47r	-0.00400817	-0.294464	0.0136117	0.768416	0.976666	-0.000168521
MC	6r	-0.0046054	-0.328411	0.0140233	0.742615	0.976666	-0.000174163
MC	IFJa	-0.00739789	-0.519142	0.0142502	0.603685	0.976666	-0.00014732
MC	IFJp	0.00433002	0.311755	0.0138892	0.75524	0.976666	-0.000182769
MC	IFSp	0.0117933	0.837729	0.0140777	0.402224	0.965687	-5.8763e-05
MC	IFSa	0.00218977	0.156926	0.0139541	0.875309	0.976666	-0.000192954
MC	p9-46v	-0.00540006	-0.398006	0.0135678	0.690643	0.976666	-0.000156448
MC	46	-0.0100721	-0.748104	0.0134635	0.454433	0.965687	-8.06275e-05
MC	a9-46v	-0.0196907	-1.4475	0.0136033	0.147822	0.965687	0.000205298
MC	9-46d	-0.00525131	-0.394216	0.0133209	0.693439	0.976666	-0.000154192
MC	9a	-0.0094933	-0.721125	0.0131646	0.470867	0.965687	-8.63839e-05
MC	10v	-0.0125325	-0.91065	0.0137621	0.362525	0.965687	-3.2762e-05
MC	a10p	0.000501287	0.0360553	0.0139033	0.97124	0.976666	-0.000195113
MC	10pp	-0.00381779	-0.276152	0.013825	0.782443	0.976666	-0.000177159
MC	11l	0.0142001	1.02334	0.0138763	0.306199	0.965687	9.21892e-06
MC	13l	-0.0227185	-1.65332	0.0137411	0.0983297	0.965687	0.000333173
MC	OFC	-0.0151433	-1.17689	0.0128673	0.239298	0.965687	6.57368e-05
MC	47s	-0.00704474	-0.540844	0.0130255	0.58864	0.976666	-0.000122011
MC	LIPd	-0.0145384	-1.01615	0.0143073	0.309608	0.965687	6.5332e-06
MC	6a	-0.00279371	-0.202648	0.013786	0.839418	0.976666	-0.000189022
MC	i6-8	-0.0217614	-1.61957	0.0134366	0.105389	0.965687	0.000299808
MC	s6-8	-0.0155153	-1.13444	0.0136766	0.256664	0.965687	5.35284e-05
MC	43	-0.0100176	-0.71704	0.0139708	0.473384	0.965687	-9.56234e-05
MC	OP4	-0.0258263	-1.84195	0.0140212	0.0655435	0.965687	0.000472045
MC	OP1	-0.00142624	-0.100948	0.0141284	0.919596	0.976666	-0.00019747
MC	OP2-3	0.00192975	0.135908	0.014199	0.8919	0.976666	-0.000199358
MC	52	0.0172666	1.32153	0.0130656	0.186387	0.965687	0.000150303
MC	RI	0.000596629	0.0418993	0.0142396	0.966581	0.976666	-0.000201549
MC	PFcm	0.0307446	2.16674	0.0141893	0.0303026	0.965687	0.000737922
MC	PoI2	0.00991003	0.741439	0.0133659	0.458463	0.965687	-8.31155e-05
MC	TA2	-0.00543086	-0.388516	0.0139785	0.697651	0.976666	-0.000166923
MC	FOP4	-0.000870066	-0.0610556	0.0142504	0.951317	0.976666	-0.000200181
MC	MI	-0.011336	-0.800732	0.0141571	0.423326	0.965687	-7.17228e-05
MC	Pir	-0.000977383	-0.0725964	0.0134633	0.94213	0.976666	-0.000178312
MC	AVI	-0.016966	-1.20261	0.0141076	0.229186	0.965687	8.8668e-05
MC	AAIC	-0.019915	-1.48457	0.0134147	0.137723	0.965687	0.000222384
MC	FOP1	0.0220034	1.5618	0.0140885	0.1184	0.965687	0.000284586
MC	FOP3	0.0104944	0.741804	0.0141471	0.458242	0.965687	-9.10177e-05
MC	FOP2	0.0234568	1.64103	0.0142939	0.100855	0.965687	0.000343182
MC	PFt	0.0175107	1.25284	0.0139768	0.210322	0.965687	0.000112894
MC	AIP	0.0061472	0.431637	0.0142416	0.666025	0.976666	-0.000163134
MC	EC	0.000613306	0.0447486	0.0137056	0.964309	0.976666	-0.000186597
MC	PreS	-0.000815171	-0.0589877	0.0138193	0.952964	0.976666	-0.000191548
MC	H	-0.00748155	-0.534423	0.0139993	0.593073	0.976666	-0.000140692
MC	ProS	-0.0127338	-0.911003	0.0139778	0.362339	0.965687	-3.45788e-05
MC	PeEc	-0.00492147	-0.364515	0.0135014	0.715489	0.976666	-0.000160482
MC	STGa	0.0103067	0.781275	0.0131921	0.434678	0.965687	-7.05488e-05
MC	PBelt	-0.0137585	-0.961843	0.0143043	0.336176	0.965687	-1.49828e-05
MC	A5	-0.00528077	-0.399715	0.0132114	0.689384	0.976666	-0.000150768
MC	PHA1	0.018487	1.31907	0.0140151	0.187206	0.965687	0.000147313
MC	PHA3	0.0147475	1.0567	0.0139562	0.2907	0.965687	2.27826e-05
MC	STSda	-0.0043023	-0.3042	0.014143	0.760988	0.976666	-0.000179822
MC	STSdp	-0.0146504	-1.03394	0.0141696	0.301216	0.965687	1.37744e-05
MC	STSvp	-0.00569544	-0.403613	0.0141111	0.686515	0.976666	-0.000167039
MC	TGd	-0.0123282	-0.981197	0.0125644	0.326544	0.965687	-6.18459e-06
MC	TE1a	0.0115278	0.875206	0.0131715	0.381505	0.965687	-4.20716e-05
MC	TE1p	0.023304	1.77794	0.0131073	0.0754761	0.965687	0.000384374
MC	TE2a	0.013486	1.01271	0.0133168	0.31125	0.965687	4.67111e-06
MC	TF	0.00463126	0.328051	0.0141175	0.742887	0.976666	-0.000176024
MC	TE2p	0.0583282	4.14008	0.0140887	3.53017e-05	0.00635431	0.00320107
MC	PHT	-0.013459	-0.980421	0.0137277	0.326927	0.965687	-7.37358e-06
MC	PH	0.0028971	0.207409	0.013968	0.835699	0.976666	-0.000188151
MC	TPOJ1	-0.00143436	-0.103442	0.0138663	0.917616	0.976666	-0.000190901
MC	TPOJ2	0.0226347	1.61084	0.0140515	0.107279	0.965687	0.000315005
MC	TPOJ3	0.00943804	0.680576	0.0138677	0.496172	0.965687	-0.000106577
MC	DVT	0.00681995	0.484342	0.0140808	0.628165	0.976666	-0.000151438
MC	PGp	-0.0120664	-0.905635	0.0133236	0.365173	0.965687	-3.33418e-05
MC	IP2	0.0171804	1.22412	0.0140349	0.220965	0.965687	9.84917e-05
MC	IP1	0.00147176	0.105914	0.0138958	0.915655	0.976666	-0.000190968
MC	IP0	0.00485699	0.343684	0.0141321	0.731098	0.976666	-0.000177504
MC	PFop	0.00181537	0.131687	0.0137854	0.895237	0.976666	-0.00019057
MC	PF	0.0119302	0.933728	0.0127769	0.35049	0.965687	-2.17179e-05
MC	PFm	0.020135	1.5707	0.0128191	0.116316	0.965687	0.000254464
MC	PGi	-0.00846066	-0.607638	0.0139238	0.543456	0.976666	-0.000123164
MC	PGs	0.00283098	0.216192	0.0130947	0.828847	0.976666	-0.000170201
MC	V6A	0.0051603	0.371917	0.0138749	0.709971	0.976666	-0.000168549
MC	VMV1	-0.0109477	-0.775856	0.0141104	0.437871	0.965687	-7.89023e-05
MC	VMV3	0.0201585	1.42805	0.0141161	0.15334	0.965687	0.000207628
MC	PHA2	0.00182951	0.14403	0.0127022	0.885482	0.976666	-0.000195405
MC	V4t	0.0188375	1.35459	0.0139065	0.175612	0.965687	0.000163543
MC	FST	0.00540861	0.385828	0.0140182	0.699641	0.976666	-0.000170589
MC	V3CD	-0.0160301	-1.1469	0.0139769	0.25148	0.965687	6.25408e-05
MC	LO3	-0.00524304	-0.374629	0.0139953	0.707953	0.976666	-0.000168841
MC	VMV2	0.0059463	0.417878	0.0142298	0.676055	0.976666	-0.000166802
MC	31pd	-0.0225062	-1.60769	0.0139991	0.107967	0.965687	0.000313045
MC	31a	0.000686242	0.0498369	0.0137697	0.960254	0.976666	-0.000191302
MC	VVC	0.0128215	0.975667	0.0131413	0.329278	0.965687	-8.59485e-06
MC	25	-0.00681213	-0.484711	0.014054	0.627903	0.976666	-0.000152287
MC	s32	0.00324338	0.227331	0.0142672	0.820175	0.976666	-0.000192389
MC	pOFC	-0.00863964	-0.631704	0.0136767	0.52761	0.969079	-0.000112312
MC	PoI1	-0.0217493	-1.59149	0.013666	0.111564	0.965687	0.000294238
MC	Ig	0.00857458	0.607178	0.014122	0.543761	0.976666	-0.000127537
MC	FOP5	-0.00147434	-0.103483	0.0142471	0.917584	0.976666	-0.000200169
MC	p10p	0.00125269	0.0908836	0.0137835	0.927589	0.976666	-0.000190441
MC	p47r	-0.00981524	-0.698135	0.0140592	0.485126	0.965687	-0.000101358
MC	TGv	0.0135058	1.04794	0.012888	0.29472	0.965687	1.654e-05
MC	MBelt	-0.00544647	-0.386233	0.0141015	0.699341	0.976666	-0.000168378
MC	LBelt	-0.0136178	-0.955192	0.0142567	0.339528	0.965687	-1.78014e-05
MC	A4	-0.0259177	-1.9297	0.013431	0.0537021	0.965687	0.000497478
MC	STSva	0.00255285	0.179686	0.0142073	0.857407	0.976666	-0.000194207
MC	TE1m	0.0095492	0.703912	0.0135659	0.481521	0.965687	-9.36965e-05
MC	PI	0.0187984	1.45397	0.012929	0.146019	0.965687	0.000212363
MC	a32pr	0.0206374	1.47189	0.014021	0.141115	0.965687	0.000234626
MC	p24	-0.0163351	-1.18842	0.0137452	0.234725	0.965687	7.85598e-05
ICVF	V1	-0.026688	-2.0839	0.0128067	0.0372208	0.186104	0.000638777
ICVF	MST	-0.0143367	-1.04151	0.0137653	0.29769	0.451888	1.64466e-05
ICVF	V6	-0.0294387	-2.24353	0.0131216	0.0249073	0.145499	0.000804918
ICVF	V2	-0.0412108	-3.20594	0.0128545	0.00135487	0.0481261	0.00172169
ICVF	V3	-0.0352563	-2.75497	0.0127973	0.00589139	0.0662781	0.00122135
ICVF	V4	-0.0368823	-2.78614	0.0132378	0.00535455	0.0662781	0.00128079
ICVF	V8	-0.0210424	-1.5901	0.0132334	0.111877	0.275861	0.000298521
ICVF	4	-0.0294409	-2.33211	0.0126241	0.0197351	0.131568	0.000821345
ICVF	3b	-0.00816258	-0.623957	0.013082	0.532685	0.626688	-0.000119914
ICVF	FEF	-0.0230379	-1.95585	0.011779	0.0505398	0.189524	0.000549865
ICVF	PEF	-0.00543312	-0.410688	0.0132293	0.681319	0.752377	-0.00016404
ICVF	55b	-0.0202853	-1.88845	0.0107418	0.0590248	0.200256	0.000492695
ICVF	V3A	-0.0223261	-1.76594	0.0126426	0.0774675	0.219934	0.00040686
ICVF	RSC	-0.00460965	-0.355853	0.0129538	0.721966	0.792402	-0.000164429
ICVF	POS2	-0.0144061	-1.09935	0.0131043	0.271671	0.428954	3.9536e-05
ICVF	V7	-0.0166194	-1.23694	0.013436	0.21617	0.368691	0.000101827
ICVF	IPS1	-0.0186009	-1.35566	0.0137209	0.175268	0.346332	0.000166978
ICVF	FFC	-0.0198858	-1.53373	0.0129656	0.12516	0.288831	0.000257053
ICVF	V3B	-0.0104758	-0.763849	0.0137145	0.444994	0.564111	-8.27027e-05
ICVF	LO1	-0.0170489	-1.24845	0.013656	0.211925	0.368691	0.00010882
ICVF	LO2	-0.010971	-0.887515	0.0123614	0.374845	0.515055	-4.12157e-05
ICVF	PIT	-0.0215987	-1.70805	0.0126452	0.0876897	0.23212	0.00036741
ICVF	MT	-0.00656035	-0.480852	0.0136432	0.630643	0.709473	-0.000144447
ICVF	A1	-0.0146485	-1.03923	0.0140955	0.298749	0.451888	1.58823e-05
ICVF	PSL	-0.00959377	-0.792705	0.0121026	0.427988	0.558245	-6.89394e-05
ICVF	SFL	-0.0261783	-2.67978	0.00976882	0.00739176	0.0782657	0.00119973
ICVF	PCV	-0.0410633	-3.08447	0.0133129	0.0020505	0.0481261	0.00164932
ICVF	STV	-0.0198593	-1.50656	0.0131819	0.131987	0.30073	0.000236081
ICVF	7Pm	-0.00942386	-0.842317	0.011188	0.399652	0.531054	-5.61722e-05
ICVF	7m	-0.0359863	-2.63346	0.013665	0.0084784	0.084784	0.00113925
ICVF	POS1	-0.0164935	-1.24103	0.0132902	0.214654	0.368691	0.000104764
ICVF	23d	-0.0232733	-1.82031	0.0127854	0.0687731	0.211277	0.000446985
ICVF	v23ab	-0.00989797	-0.760169	0.0130207	0.44719	0.564111	-8.06142e-05
ICVF	d23ab	-0.0315743	-2.34562	0.013461	0.0190353	0.131568	0.000865245
ICVF	31pv	-0.00893262	-0.672968	0.0132735	0.500999	0.593289	-0.000106698
ICVF	5m	-0.0173469	-1.3282	0.0130604	0.184172	0.346332	0.000150306
ICVF	5mv	-0.0118753	-0.931111	0.0127539	0.351842	0.502623	-2.57684e-05
ICVF	23c	-0.0262729	-1.9779	0.0132833	0.0479964	0.189524	0.000574086
ICVF	5L	-0.0277062	-2.76607	0.0100165	0.00569498	0.0662781	0.00130645
ICVF	24dd	-0.0162071	-1.23439	0.0131297	0.217118	0.368691	0.000100327
ICVF	24dv	-0.0139599	-1.13875	0.012259	0.254864	0.409602	5.74171e-05
ICVF	7AL	-0.0322906	-3.29181	0.00980937	0.0010025	0.0481261	0.00191439
ICVF	SCEF	-0.0216068	-1.88067	0.0114889	0.0600767	0.200256	0.000490446
ICVF	6ma	-0.0299157	-3.1278	0.00956446	0.00177157	0.0481261	0.0017168
ICVF	7Am	-0.0211465	-2.11016	0.0100213	0.034895	0.184738	0.000663413
ICVF	7PL	-0.0203236	-1.91924	0.0105894	0.0550118	0.200256	0.000519963
ICVF	7PC	-0.03293	-3.44377	0.00956219	0.000578465	0.0481261	0.00210788
ICVF	LIPv	-0.0206023	-1.60225	0.0128583	0.109165	0.272912	0.000306871
ICVF	VIP	-0.0298397	-2.93176	0.0101781	0.00338609	0.0609496	0.00148275
ICVF	MIP	-0.0260267	-1.89324	0.0137472	0.058385	0.200256	0.000510435
ICVF	1	-0.022227	-2.30083	0.00966043	0.0214429	0.137105	0.000834795
ICVF	2	-0.0186049	-1.38907	0.0133938	0.164875	0.346332	0.000179602
ICVF	3a	-0.0115174	-0.83948	0.0137197	0.401241	0.531054	-5.7987e-05
ICVF	6d	-0.0277394	-2.79031	0.00994133	0.00528611	0.0662781	0.00131813
ICVF	6mp	-0.0313402	-2.83007	0.011074	0.00467275	0.0662781	0.00136129
ICVF	6v	-0.0191562	-1.95881	0.00977955	0.0501922	0.189524	0.000544756
ICVF	p24pr	-0.00935095	-0.691191	0.0135288	0.489478	0.591316	-0.000101444
ICVF	33pr	-0.0121265	-1.00876	0.0120212	0.31314	0.464819	3.37883e-06
ICVF	a24pr	-0.00883437	-0.705013	0.0125308	0.480835	0.5848	-9.63991e-05
ICVF	p32pr	-0.00788588	-0.611966	0.0128861	0.540589	0.631857	-0.000119708
ICVF	a24	0.000765096	0.060157	0.0127183	0.952033	0.96273	-0.000189155
ICVF	d32	-0.00978266	-0.758556	0.0128964	0.448155	0.564111	-8.13806e-05
ICVF	8BM	-0.0161538	-1.36592	0.0118263	0.172026	0.346332	0.000163012
ICVF	p32	-0.0111488	-0.919977	0.0121185	0.35763	0.502623	-3.00429e-05
ICVF	10r	-0.0169581	-1.38507	0.0122435	0.166093	0.346332	0.000180612
ICVF	47m	-0.0145122	-1.12516	0.0128979	0.260576	0.415077	5.1636e-05
ICVF	8Av	-0.022265	-2.34872	0.00947964	0.0188778	0.131568	0.000877864
ICVF	8Ad	-0.0227164	-1.89562	0.0119836	0.0580684	0.200256	0.000489813
ICVF	9m	-0.0111926	-1.04117	0.01075	0.297849	0.451888	1.6175e-05
ICVF	8BL	-0.0242051	-2.59307	0.00933451	0.0095406	0.0903846	0.00110779
ICVF	9p	-0.0203148	-2.01208	0.0100964	0.0442657	0.189524	0.000578101
ICVF	10d	-0.00210809	-0.211808	0.00995282	0.832266	0.876069	-0.000186215
ICVF	8C	-0.0201852	-1.61195	0.0125223	0.107038	0.271364	0.000306554
ICVF	44	-0.0130401	-1.0048	0.0129778	0.315044	0.464819	1.83454e-06
ICVF	45	-0.0200683	-1.55245	0.0129268	0.120619	0.285515	0.000271257
ICVF	47l	-0.00563413	-0.528978	0.010651	0.596845	0.69311	-0.000139782
ICVF	a47r	-0.0150473	-1.44759	0.0103947	0.147795	0.323663	0.000216536
ICVF	6r	-0.0196652	-1.54613	0.012719	0.122137	0.285515	0.000266381
ICVF	IFJa	8.29063e-05	0.00624812	0.013269	0.995015	0.995015	-0.000196117
ICVF	IFJp	-0.00650809	-0.510863	0.0127394	0.60947	0.701036	-0.000145282
ICVF	IFSp	-0.016387	-1.33438	0.0122806	0.182141	0.346332	0.00014919
ICVF	IFSa	-0.022822	-1.89371	0.0120515	0.0583227	0.200256	0.000489609
ICVF	p9-46v	-0.0243459	-2.18448	0.0111449	0.028974	0.162979	0.000717805
ICVF	46	-0.0158442	-1.49608	0.0105904	0.134697	0.303068	0.000235765
ICVF	a9-46v	-0.00830774	-0.771745	0.0107649	0.440302	0.564111	-7.91264e-05
ICVF	9-46d	-0.0150795	-1.27196	0.0118553	0.203446	0.366203	0.000117483
ICVF	9a	-0.0116926	-1.22034	0.00958137	0.222393	0.37412	9.44323e-05
ICVF	10v	0.00188572	0.158556	0.0118931	0.874025	0.914678	-0.000191669
ICVF	a10p	-0.0105013	-0.945219	0.0111099	0.344594	0.500217	-2.07497e-05
ICVF	10pp	-0.00976551	-0.858576	0.0113741	0.390616	0.526734	-5.12079e-05
ICVF	11l	-0.00795315	-0.685131	0.0116082	0.493294	0.591649	-0.000102429
ICVF	13l	-0.0222167	-1.83703	0.0120938	0.066266	0.211277	0.000449486
ICVF	OFC	-0.0101524	-0.796902	0.0127398	0.425547	0.558245	-7.11312e-05
ICVF	47s	0.00618081	0.508024	0.0121664	0.611459	0.701036	-0.000144964
ICVF	LIPd	-0.0289202	-2.11412	0.0136795	0.0345552	0.184738	0.00068688
ICVF	6a	-0.022447	-1.71812	0.0130649	0.0858383	0.23212	0.000378402
ICVF	i6-8	-0.0202508	-1.96963	0.0102815	0.0489371	0.189524	0.000559444
ICVF	s6-8	-0.0305168	-2.93396	0.0104012	0.00336217	0.0609496	0.00147747
ICVF	43	-0.016512	-1.24662	0.0132454	0.212596	0.368691	0.00010599
ICVF	OP4	-0.0234434	-1.7616	0.013308	0.0781988	0.219934	0.000403935
ICVF	OP1	-0.00288266	-0.234995	0.0122669	0.814223	0.867219	-0.000184949
ICVF	OP2-3	-0.00614856	-0.485935	0.012653	0.627035	0.709473	-0.000150694
ICVF	52	-0.00142507	-0.112362	0.0126829	0.910541	0.940057	-0.000195598
ICVF	RI	-0.0160637	-1.28273	0.0125231	0.199649	0.362998	0.00012503
ICVF	PFcm	-0.0178228	-1.37708	0.0129424	0.168549	0.346332	0.000173102
ICVF	PoI2	-0.0179957	-1.34957	0.0133344	0.177217	0.346332	0.000156213
ICVF	TA2	-0.0101451	-0.726386	0.0139665	0.467637	0.576538	-9.32804e-05
ICVF	FOP4	-0.00914317	-0.760562	0.0120216	0.446956	0.564111	-8.27044e-05
ICVF	MI	-0.0106722	-0.922686	0.0115665	0.356216	0.502623	-2.80558e-05
ICVF	Pir	-0.00306527	-0.220104	0.0139265	0.8258	0.874376	-0.000186758
ICVF	AVI	-0.0117685	-0.954277	0.0123324	0.33999	0.497547	-1.74777e-05
ICVF	AAIC	-0.0188668	-1.44243	0.0130798	0.149244	0.323663	0.000205908
ICVF	FOP1	-0.0150856	-1.18745	0.0127042	0.23511	0.388254	7.87188e-05
ICVF	FOP3	-0.00316552	-0.269401	0.0117502	0.787633	0.843892	-0.000182393
ICVF	FOP2	-0.00393591	-0.323772	0.0121564	0.746125	0.809051	-0.000176373
ICVF	PFt	-0.0232161	-1.81717	0.012776	0.0692519	0.211277	0.000449686
ICVF	AIP	-0.0270948	-2.0299	0.0133479	0.0424208	0.189524	0.000615321
ICVF	EC	0.0141234	1.06949	0.0132057	0.284901	0.445932	2.78836e-05
ICVF	PreS	-0.0176739	-1.29619	0.0136352	0.194969	0.358107	0.000129275
ICVF	H	-0.00671591	-0.470923	0.0142612	0.637716	0.712975	-0.000157098
ICVF	ProS	-0.0130271	-1.04461	0.0124708	0.296253	0.451888	1.78794e-05
ICVF	PeEc	0.0121177	0.919306	0.0131814	0.357981	0.502623	-2.98384e-05
ICVF	STGa	-0.0219107	-1.63223	0.0134238	0.102696	0.267902	0.000322812
ICVF	PBelt	-0.00994638	-0.736221	0.01351	0.461631	0.57547	-9.09664e-05
ICVF	A5	-0.0344865	-2.52758	0.0136441	0.0115164	0.103648	0.00100932
ICVF	PHA1	-0.0350607	-2.75611	0.0127211	0.00587098	0.0662781	0.00122068
ICVF	PHA3	-0.024486	-1.9624	0.0124776	0.0497725	0.189524	0.000545726
ICVF	STSda	-0.030801	-2.24119	0.0137431	0.0250581	0.145499	0.000757032
ICVF	STSdp	-0.0272912	-1.96825	0.0138657	0.0490959	0.189524	0.000555001
ICVF	STSvp	-0.0272388	-2.08906	0.0130388	0.0367537	0.186104	0.000649089
ICVF	TGd	-0.00999479	-0.733034	0.0136348	0.463573	0.57547	-9.05224e-05
ICVF	TE1a	-0.0223988	-1.76456	0.0126937	0.0777	0.219934	0.00041588
ICVF	TE1p	-0.0259868	-2.01297	0.0129097	0.0441723	0.189524	0.000584509
ICVF	TE2a	-0.00876497	-0.715544	0.0122494	0.474307	0.580784	-9.54815e-05
ICVF	TF	-0.0252465	-2.03009	0.0124361	0.0424009	0.189524	0.000609584
ICVF	TE2p	-0.0305499	-2.28956	0.0133432	0.0220892	0.137105	0.000822788
ICVF	PHT	-0.0201442	-1.56413	0.0128789	0.117852	0.285515	0.000267595
ICVF	PH	-0.0265992	-1.99645	0.0133232	0.0459401	0.189524	0.000574763
ICVF	TPOJ1	-0.0246431	-1.81954	0.0135436	0.0688902	0.211277	0.00043888
ICVF	TPOJ2	-0.0234501	-1.72263	0.013613	0.0850186	0.23212	0.000372467
ICVF	TPOJ3	-0.0178911	-1.32788	0.0134734	0.18428	0.346332	0.000150251
ICVF	DVT	-0.0164646	-1.32658	0.0124113	0.18471	0.346332	0.000145764
ICVF	PGp	-0.0135527	-1.19674	0.0113247	0.231466	0.385776	8.1986e-05
ICVF	IP2	-0.0116164	-0.915045	0.0126948	0.360213	0.502623	-3.21357e-05
ICVF	IP1	-0.0198363	-1.54727	0.0128202	0.121863	0.285515	0.000268272
ICVF	IP0	0.00164649	0.123791	0.0133006	0.901486	0.937962	-0.00019202
ICVF	PFop	-0.0235828	-1.79329	0.0131506	0.0729884	0.218965	0.00042205
ICVF	PF	-0.0140575	-1.31857	0.0106612	0.187376	0.347708	0.000139546
ICVF	PFm	-0.0250778	-2.47016	0.0101523	0.0135389	0.110773	0.000941872
ICVF	PGi	-0.0178112	-1.34011	0.0132909	0.180273	0.346332	0.000151225
ICVF	PGs	-0.0133688	-1.24256	0.0107591	0.21409	0.368691	0.000101606
ICVF	V6A	-0.0182089	-1.61787	0.0112549	0.105755	0.271364	0.000317525
ICVF	VMV1	-0.0443799	-3.3591	0.0132119	0.000787946	0.0481261	0.0019288
ICVF	VMV3	-0.0169992	-1.42873	0.0118981	0.153146	0.328169	0.000204236
ICVF	PHA2	-0.0235409	-1.81719	0.0129546	0.0692496	0.211277	0.000451655
ICVF	V4t	-0.0323529	-2.49848	0.012949	0.0125052	0.107187	0.000995855
ICVF	FST	-0.0422087	-3.07186	0.0137404	0.00213894	0.0481261	0.00164145
ICVF	V3CD	-0.032022	-2.39343	0.0133791	0.0167289	0.125467	0.000907529
ICVF	LO3	-0.000616083	-0.0451587	0.0136426	0.963983	0.969368	-0.000195304
ICVF	VMV2	-0.0236543	-1.71444	0.0137971	0.0865108	0.23212	0.000379921
ICVF	31pd	-0.0238703	-1.7635	0.0135358	0.077879	0.219934	0.000403811
ICVF	31a	-0.0335621	-2.44065	0.0137513	0.014696	0.115012	0.000960213
ICVF	VVC	-0.042045	-3.16931	0.0132663	0.0015374	0.0481261	0.00171475
ICVF	25	-0.00463296	-0.337219	0.0137387	0.735966	0.802872	-0.000175048
ICVF	s32	-0.0172428	-1.47754	0.01167	0.139596	0.310214	0.000228411
ICVF	pOFC	0.0159138	1.16656	0.0136416	0.243445	0.398365	7.1899e-05
ICVF	PoI1	-0.0116474	-0.876992	0.0132811	0.380534	0.51891	-4.35405e-05
ICVF	Ig	-0.00583862	-0.481784	0.0121188	0.629981	0.709473	-0.000151447
ICVF	FOP5	-0.00134715	-0.101489	0.0132739	0.919167	0.940057	-0.000190561
ICVF	p10p	-0.00346008	-0.302859	0.0114247	0.76201	0.821329	-0.000176714
ICVF	p47r	-0.0100235	-0.855848	0.0117118	0.392124	0.526734	-5.19244e-05
ICVF	TGv	-0.00071698	-0.0627867	0.0114193	0.949939	0.96273	-0.000190355
ICVF	MBelt	0.0094673	0.68033	0.0139157	0.496328	0.591649	-0.000105943
ICVF	LBelt	-0.0139729	-1.02197	0.0136725	0.306847	0.46027	8.68272e-06
ICVF	A4	-0.0180891	-1.32959	0.0136051	0.183716	0.346332	0.000149002
ICVF	STSva	-0.0121184	-0.896876	0.0135118	0.369829	0.512071	-3.82595e-05
ICVF	TE1m	-0.0252605	-2.00294	0.0126117	0.045239	0.189524	0.000589157
ICVF	PI	-0.00611001	-0.443171	0.013787	0.657662	0.730735	-0.000160587
ICVF	a32pr	-0.0144923	-1.14872	0.012616	0.250727	0.406585	6.08887e-05
ICVF	p24	-0.00128577	-0.10586	0.012146	0.915698	0.940057	-0.000187036
ISOVF	V1	0.0243865	1.81032	0.0134708	0.070308	0.27025	0.000440412
ISOVF	MST	0.00851316	0.621287	0.0137025	0.53444	0.707347	-0.000124408
ISOVF	V6	0.0176059	1.27498	0.0138087	0.202375	0.473085	0.000124553
ISOVF	V2	0.0156657	1.14852	0.0136399	0.25081	0.500385	6.1937e-05
ISOVF	V3	0.0124742	0.92662	0.0134621	0.35417	0.599518	-2.76386e-05
ISOVF	V4	0.000707184	0.0530335	0.0133347	0.957707	0.97394	-0.000195131
ISOVF	V8	0.00418438	0.300677	0.0139165	0.763674	0.87555	-0.000180665
ISOVF	4	0.0162216	1.17629	0.0137904	0.239534	0.494518	7.68801e-05
ISOVF	3b	0.0221767	1.60035	0.0138574	0.109585	0.347657	0.000311242
ISOVF	FEF	0.0142629	1.03312	0.0138056	0.301599	0.548796	1.34519e-05
ISOVF	PEF	0.0196704	1.41024	0.0139483	0.158532	0.445872	0.000200023
ISOVF	55b	0.0142186	1.0341	0.0137497	0.301141	0.548796	1.38063e-05
ISOVF	V3A	0.00911974	0.661171	0.0137933	0.508534	0.698749	-0.000112644
ISOVF	RSC	0.0353642	2.54385	0.0139019	0.0109943	0.197327	0.00108354
ISOVF	POS2	0.0294714	2.13091	0.0138304	0.0331464	0.238654	0.000714714
ISOVF	V7	0.0225178	1.68786	0.0133411	0.0915025	0.325177	0.000374444
ISOVF	IPS1	0.0342911	2.48842	0.0137802	0.012864	0.197327	0.0010524
ISOVF	FFC	0.00630394	0.453428	0.0139029	0.650261	0.804193	-0.000157881
ISOVF	V3B	0.00353909	0.266985	0.0132558	0.789492	0.888469	-0.000188723
ISOVF	LO1	0.0082371	0.598356	0.0137662	0.54963	0.722142	-0.000130137
ISOVF	LO2	0.00883877	0.662827	0.013335	0.507473	0.698749	-0.000110661
ISOVF	PIT	0.0136146	1.01167	0.0134575	0.311746	0.548796	4.6199e-06
ISOVF	MT	0.0128574	0.922371	0.0139395	0.35638	0.599518	-3.0129e-05
ISOVF	A1	0.00332842	0.234596	0.0141879	0.814532	0.902994	-0.000189853
ISOVF	PSL	0.00814286	0.585834	0.0138996	0.558014	0.727845	-0.000132567
ISOVF	SFL	0.0108048	0.775089	0.01394	0.438325	0.640323	-7.90866e-05
ISOVF	PCV	0.0144057	1.05371	0.0136714	0.292067	0.547625	2.21807e-05
ISOVF	STV	0.0493444	3.54613	0.013915	0.000394581	0.0355122	0.00232138
ISOVF	7Pm	0.0304967	2.23891	0.0136212	0.0252063	0.206233	0.000807186
ISOVF	7m	0.0270913	1.94333	0.0139406	0.0520333	0.268837	0.00055544
ISOVF	POS1	0.024428	1.71816	0.0142175	0.0858304	0.321864	0.000391212
ISOVF	23d	0.0234189	1.69657	0.0138037	0.0898421	0.325177	0.000376735
ISOVF	v23ab	0.0507186	3.57247	0.0141971	0.000357025	0.0355122	0.00235961
ISOVF	d23ab	0.0272693	1.949	0.0139914	0.0513522	0.268837	0.000561004
ISOVF	31pv	0.0125053	0.88686	0.0141007	0.375198	0.602996	-4.3467e-05
ISOVF	5m	0.0177735	1.26613	0.0140377	0.205528	0.474295	0.000121876
ISOVF	5mv	0.0329351	2.34414	0.01405	0.0191107	0.197327	0.000903085
ISOVF	23c	0.0273368	1.96659	0.0139006	0.0492868	0.268837	0.000577816
ISOVF	5L	0.0275829	1.99424	0.0138313	0.0461812	0.268149	0.000595067
ISOVF	24dd	0.0324902	2.30015	0.0141252	0.0214814	0.203508	0.000857999
ISOVF	24dv	0.0465127	3.27113	0.0142191	0.00107857	0.0388287	0.00196008
ISOVF	7AL	0.0186308	1.3675	0.013624	0.171532	0.447475	0.000173238
ISOVF	SCEF	0.0179683	1.2851	0.013982	0.19882	0.470889	0.000130355
ISOVF	6ma	0.0162662	1.1723	0.0138755	0.241135	0.494518	7.43772e-05
ISOVF	7Am	0.0277888	2.03634	0.0136464	0.0417701	0.259263	0.000631496
ISOVF	7PL	0.0306057	2.27862	0.0134317	0.0227324	0.204592	0.000843489
ISOVF	7PC	0.02695	2.00519	0.0134401	0.0449976	0.268149	0.000602093
ISOVF	LIPv	0.0137978	1.01848	0.0135474	0.308501	0.548796	7.56868e-06
ISOVF	VIP	0.0257243	1.92917	0.0133344	0.0537674	0.268837	0.00054713
ISOVF	MIP	0.0347406	2.6	0.0133618	0.00935036	0.187007	0.00116907
ISOVF	1	0.0118026	0.870334	0.013561	0.384161	0.606569	-4.75626e-05
ISOVF	2	0.0213089	1.59807	0.0133342	0.110091	0.347657	0.000311633
ISOVF	3a	0.0249444	1.84024	0.013555	0.0657935	0.27025	0.000476438
ISOVF	6d	0.00747703	0.543909	0.0137468	0.586529	0.753236	-0.000139236
ISOVF	6mp	0.0179905	1.29085	0.0139369	0.196818	0.470889	0.000132877
ISOVF	6v	0.0123975	0.905825	0.0136864	0.365073	0.602873	-3.54927e-05
ISOVF	p24pr	0.025403	1.80866	0.0140452	0.0705652	0.27025	0.000456269
ISOVF	33pr	0.029207	2.06906	0.0141161	0.0385929	0.248097	0.000661759
ISOVF	a24pr	0.0171313	1.22194	0.0140198	0.221788	0.488465	9.87373e-05
ISOVF	p32pr	0.033155	2.33973	0.0141704	0.0193378	0.197327	0.000900312
ISOVF	a24	0.0120375	0.850878	0.0141471	0.394879	0.606908	-5.52585e-05
ISOVF	d32	0.0170896	1.22	0.0140078	0.222523	0.488465	9.80044e-05
ISOVF	8BM	0.0262462	1.88497	0.013924	0.0594933	0.27025	0.000512015
ISOVF	p32	0.021187	1.48483	0.014269	0.137653	0.399949	0.000243565
ISOVF	10r	0.00892964	0.630416	0.0141647	0.528452	0.707347	-0.000121175
ISOVF	47m	-0.00465413	-0.35138	0.0132453	0.725319	0.848644	-0.000175199
ISOVF	8Av	0.0100355	0.731392	0.0137212	0.464575	0.668988	-9.18282e-05
ISOVF	8Ad	0.0106793	0.770381	0.0138624	0.441111	0.640323	-8.15657e-05
ISOVF	9m	0.00366216	0.263435	0.0139016	0.792227	0.888469	-0.000187814
ISOVF	8BL	0.0088315	0.636061	0.0138847	0.524766	0.707347	-0.000117966
ISOVF	9p	0.0159964	1.1494	0.0139171	0.250446	0.500385	6.41446e-05
ISOVF	10d	0.0137038	0.989799	0.013845	0.322321	0.557863	-4.04645e-06
ISOVF	8C	0.00920746	0.672616	0.013689	0.501223	0.698749	-0.000109904
ISOVF	44	0.015397	1.09652	0.0140418	0.272906	0.522586	4.08165e-05
ISOVF	45	0.0191722	1.3779	0.0139141	0.168298	0.447475	0.000180745
ISOVF	47l	0.0207547	1.47896	0.0140333	0.139215	0.399949	0.000239412
ISOVF	a47r	0.00529294	0.406599	0.0130176	0.68432	0.821184	-0.000163607
ISOVF	6r	0.00907708	0.638835	0.0142088	0.52296	0.707347	-0.000119968
ISOVF	IFJa	-0.00497945	-0.350389	0.0142112	0.726062	0.848644	-0.000177449
ISOVF	IFJp	0.00209311	0.150014	0.0139527	0.880759	0.910802	-0.000197196
ISOVF	IFSp	0.0172532	1.24177	0.013894	0.21438	0.482356	0.000108557
ISOVF	IFSa	0.0054165	0.393879	0.0137517	0.693688	0.826912	-0.000167682
ISOVF	p9-46v	0.0118299	0.863501	0.0136999	0.387904	0.606908	-5.03455e-05
ISOVF	46	0.0140403	1.02295	0.0137253	0.306382	0.548796	9.24966e-06
ISOVF	a9-46v	0.0183836	1.34445	0.0136737	0.178866	0.459941	0.000159612
ISOVF	9-46d	0.0178236	1.29085	0.0138076	0.196817	0.470889	0.000133278
ISOVF	9a	0.011644	0.845519	0.0137714	0.397862	0.606908	-5.68121e-05
ISOVF	10v	0.010006	0.723683	0.0138265	0.469295	0.670421	-9.58928e-05
ISOVF	a10p	-0.00724671	-0.538806	0.0134496	0.590045	0.753236	-0.000139313
ISOVF	10pp	0.00563625	0.434098	0.0129838	0.664237	0.804193	-0.000156769
ISOVF	11l	-0.00666444	-0.532767	0.0125091	0.594219	0.753236	-0.000138142
ISOVF	13l	-0.00243536	-0.190833	0.0127618	0.848664	0.902994	-0.000192027
ISOVF	OFC	0.00613414	0.447236	0.0137157	0.654724	0.804193	-0.000159641
ISOVF	47s	0.0412972	2.93451	0.0140729	0.00335619	0.0766156	0.00151905
ISOVF	LIPd	0.0212652	1.53562	0.013848	0.124697	0.380431	0.000275522
ISOVF	6a	0.0182639	1.33159	0.0137159	0.183056	0.461546	0.000156766
ISOVF	i6-8	0.0204271	1.4761	0.0138386	0.139982	0.399949	0.000234324
ISOVF	s6-8	0.0188744	1.36838	0.0137932	0.171254	0.447475	0.000173746
ISOVF	43	0.0235177	1.6753	0.0140379	0.09394	0.325177	0.000365598
ISOVF	OP4	0.0182379	1.29422	0.0140918	0.195652	0.470889	0.0001362
ISOVF	OP1	0.00462111	0.32549	0.0141974	0.744824	0.859412	-0.000179966
ISOVF	OP2-3	0.000650187	0.0457339	0.0142168	0.963524	0.97435	-0.000201819
ISOVF	52	0.0111071	0.784895	0.0141511	0.432553	0.640323	-7.65511e-05
ISOVF	RI	-0.0168664	-1.18589	0.0142225	0.235722	0.494518	8.18488e-05
ISOVF	PFcm	0.0178314	1.24815	0.0142862	0.212034	0.482356	0.000112894
ISOVF	PoI2	0.0337652	2.38398	0.0141634	0.0171645	0.197327	0.000951248
ISOVF	TA2	0.0142217	1.01021	0.0140779	0.312444	0.548796	4.10737e-06
ISOVF	FOP4	-0.00267353	-0.188152	0.0142094	0.850765	0.902994	-0.000195008
ISOVF	MI	0.0170233	1.19972	0.0141893	0.230305	0.494518	8.80912e-05
ISOVF	Pir	0.00231537	0.165773	0.0139671	0.868342	0.908473	-0.000190232
ISOVF	AVI	0.0307665	2.15604	0.0142699	0.0311289	0.233467	0.000737642
ISOVF	AAIC	-0.000967488	-0.0687724	0.014068	0.945174	0.966655	-0.00019923
ISOVF	FOP1	0.0465569	3.30345	0.0140934	0.00096188	0.0388287	0.00198575
ISOVF	FOP3	0.00263844	0.190373	0.0138593	0.849025	0.902994	-0.000194405
ISOVF	FOP2	0.0262991	1.85172	0.0142026	0.0641264	0.27025	0.000492893
ISOVF	PFt	0.0130867	0.953865	0.0137197	0.340199	0.583198	-1.80423e-05
ISOVF	AIP	0.0297483	2.19371	0.0135607	0.0283032	0.221504	0.000772354
ISOVF	EC	0.0295699	2.09142	0.0141387	0.0365419	0.248097	0.000677188
ISOVF	PreS	0.0119377	0.853614	0.0139849	0.39336	0.606908	-5.37457e-05
ISOVF	H	0.0151721	1.07426	0.0141232	0.282757	0.53575	3.08622e-05
ISOVF	ProS	-0.00274808	-0.197793	0.0138937	0.843215	0.902994	-0.000193208
ISOVF	PeEc	0.00367203	0.260244	0.0141099	0.794687	0.888469	-0.000185718
ISOVF	STGa	0.00989037	0.696369	0.0142028	0.486231	0.689146	-0.000103914
ISOVF	PBelt	0.0165733	1.17073	0.0141564	0.241765	0.494518	7.45524e-05
ISOVF	A5	0.0183103	1.32686	0.0137998	0.184618	0.461546	0.000149905
ISOVF	PHA1	0.00619389	0.435934	0.0142083	0.662904	0.804193	-0.000162182
ISOVF	PHA3	0.00322476	0.226314	0.014249	0.820966	0.902994	-0.000193164
ISOVF	STSda	0.0257539	1.81583	0.014183	0.0694577	0.27025	0.000467133
ISOVF	STSdp	0.00680738	0.49457	0.0137642	0.620926	0.781585	-0.000152333
ISOVF	STSvp	0.0118307	0.831353	0.0142307	0.405815	0.613838	-6.26531e-05
ISOVF	TGd	-0.0060272	-0.432093	0.0139489	0.665693	0.804193	-0.000157895
ISOVF	TE1a	0.00611378	0.437074	0.013988	0.662077	0.804193	-0.000163861
ISOVF	TE1p	0.0230295	1.68179	0.0136935	0.092674	0.325177	0.000366463
ISOVF	TE2a	0.00187179	0.144006	0.012998	0.885502	0.910802	-0.000185948
ISOVF	TF	0.000463826	0.0348354	0.0133148	0.972212	0.977644	-0.000193763
ISOVF	TE2p	0.00489706	0.365742	0.0133894	0.714573	0.846205	-0.000170087
ISOVF	PHT	0.0311785	2.24354	0.013897	0.0249065	0.206233	0.00080877
ISOVF	PH	0.00764257	0.552751	0.0138264	0.580459	0.751674	-0.000139694
ISOVF	TPOJ1	0.0235362	1.65233	0.0142443	0.0985313	0.334634	0.000351761
ISOVF	TPOJ2	-6.05927e-06	-0.000426078	0.014221	0.99966	0.99966	-0.000203561
ISOVF	TPOJ3	0.00953329	0.684543	0.0139265	0.493664	0.694216	-0.000108057
ISOVF	DVT	0.0253333	1.86712	0.0135681	0.0619444	0.27025	0.000502085
ISOVF	PGp	0.0326066	2.46129	0.0132478	0.0138782	0.197327	0.00101786
ISOVF	IP2	0.0162122	1.17576	0.0137887	0.239749	0.494518	7.74705e-05
ISOVF	IP1	0.0154317	1.13275	0.0136232	0.257376	0.503561	5.75308e-05
ISOVF	IP0	0.0261153	1.89052	0.0138138	0.058747	0.27025	0.000522952
ISOVF	PFop	0.0026883	0.194487	0.0138225	0.845803	0.902994	-0.00019411
ISOVF	PF	0.0181664	1.38854	0.0130831	0.165036	0.447475	0.000184408
ISOVF	PFm	0.0244342	1.84945	0.0132117	0.0644535	0.27025	0.000481649
ISOVF	PGi	0.0333895	2.39882	0.0139192	0.0164852	0.197327	0.000957511
ISOVF	PGs	0.0240105	1.84262	0.0130307	0.0654454	0.27025	0.000481685
ISOVF	V6A	0.0319765	2.36343	0.0135297	0.0181452	0.197327	0.00092027
ISOVF	VMV1	0.00472337	0.331161	0.0142631	0.740537	0.859412	-0.000180503
ISOVF	VMV3	0.0321765	2.33216	0.0137969	0.0197327	0.197327	0.00089882
ISOVF	PHA2	0.00248348	0.174823	0.0142057	0.861226	0.906554	-0.000195974
ISOVF	V4t	0.0212073	1.5265	0.0138927	0.12695	0.380849	0.000264773
ISOVF	FST	0.0463287	3.31452	0.0139775	0.000924687	0.0388287	0.00201413
ISOVF	V3CD	0.0412665	3.00013	0.0137549	0.00271218	0.0766156	0.00160831
ISOVF	LO3	0.0122093	0.88763	0.0137549	0.374784	0.602996	-4.30261e-05
ISOVF	VMV2	0.0126442	0.915749	0.0138075	0.359844	0.599739	-3.21878e-05
ISOVF	31pd	-0.014221	-1.0069	0.0141235	0.314033	0.548796	2.80247e-06
ISOVF	31a	0.0193423	1.38342	0.0139815	0.166599	0.447475	0.000184188
ISOVF	VVC	0.02557	1.81183	0.0141128	0.0700733	0.27025	0.000459667
ISOVF	25	0.0160452	1.14329	0.0140342	0.252972	0.500385	6.25594e-05
ISOVF	s32	0.0229898	1.63666	0.0140468	0.101767	0.339222	0.000340395
ISOVF	pOFC	0.0226435	1.60411	0.0141159	0.108753	0.347657	0.000319047
ISOVF	PoI1	0.0414412	2.93001	0.0141437	0.00340514	0.0766156	0.00152066
ISOVF	Ig	0.00264248	0.185521	0.0142435	0.852828	0.902994	-0.00019667
ISOVF	FOP5	0.0116211	0.821818	0.0141407	0.41122	0.61683	-6.57856e-05
ISOVF	p10p	0.0121997	0.894901	0.0136324	0.370884	0.602996	-3.95121e-05
ISOVF	p47r	0.00287426	0.213408	0.0134684	0.831018	0.902994	-0.000188313
ISOVF	TGv	0.00214975	0.159676	0.0134633	0.873143	0.908473	-0.000191968
ISOVF	MBelt	0.0293621	2.0784	0.0141273	0.0377245	0.248097	0.000663851
ISOVF	LBelt	0.00879304	0.621794	0.0141414	0.534106	0.707347	-0.000122906
ISOVF	A4	0.0217362	1.5487	0.0140351	0.121517	0.377123	0.000279683
ISOVF	STSva	0.0110221	0.782218	0.0140908	0.434124	0.640323	-7.90053e-05
ISOVF	TE1m	0.00357476	0.260937	0.0136997	0.794152	0.888469	-0.000187381
ISOVF	PI	0.0123419	0.878647	0.0140465	0.379636	0.604729	-4.54614e-05
ISOVF	a32pr	0.0271405	1.93211	0.0140471	0.0534035	0.268837	0.000548799
ISOVF	p24	0.0154914	1.0966	0.0141267	0.272871	0.522586	4.06646e-05

## Sheet: S7
Regional regression - unstratified (UKB) - accounting for global phenotype
SA = Surface area; CT = Cortical thickness; MC = Mean curvature; ICVF = Intracellular volume fraction; ISOVF = Isotropic volume fraction; p.adj = p-value adjusted (fdr=5%, n=180); variance explained specific on variance explained by PGS for autism
phenotype	brain region	beta	t-value	standard error	p-value	p.adj	variance explained
SA	PFcm	-0.0118376	-2.84343	0.00416314	0.0044659	0.472713	0.000123088
SA	OP1	-0.010967	-2.77839	0.00394724	0.00546611	0.472713	0.000104394
SA	8C	-0.010862	-2.6574	0.00408745	0.00787855	0.472713	0.000101647
SA	RI	-0.0109887	-2.51579	0.00436789	0.0118815	0.488975	0.000101671
SA	FOP2	-0.00981119	-2.46825	0.00397495	0.0135826	0.488975	8.07432e-05
SA	23c	0.00857905	2.27743	0.00376698	0.0227669	0.520022	5.94306e-05
SA	31pd	-0.0101339	-2.27269	0.004459	0.0230514	0.520022	8.26206e-05
SA	TPOJ2	0.0101581	2.23739	0.00454016	0.0252676	0.520022	8.20932e-05
SA	PF	-0.00935893	-2.2263	0.00420381	0.0260011	0.520022	7.07507e-05
SA	55b	-0.00987535	-2.12218	0.00465339	0.03383	0.528805	7.66579e-05
SA	PEF	-0.0101568	-2.07709	0.00488993	0.0378016	0.528805	8.20051e-05
SA	43	-0.00882157	-2.04414	0.00431554	0.040948	0.528805	5.95274e-05
SA	OP4	-0.00739074	-2.03054	0.0036398	0.0423104	0.528805	4.13418e-05
SA	TE1m	-0.00782828	-1.94051	0.00403414	0.0523268	0.528805	4.49448e-05
SA	OP2-3	-0.00766944	-1.93872	0.00395592	0.0525438	0.528805	4.34145e-05
SA	PFop	-0.00790099	-1.92381	0.00410696	0.0543878	0.528805	4.56825e-05
SA	23d	0.0077315	1.86724	0.0041406	0.0618774	0.528805	4.26441e-05
SA	6a	0.00785188	1.85896	0.00422381	0.0630423	0.528805	4.39438e-05
SA	MST	0.00874915	1.84538	0.00474112	0.064992	0.528805	5.36963e-05
SA	IFJp	-0.00869953	-1.84065	0.00472632	0.0656815	0.528805	5.43123e-05
SA	47l	0.00787855	1.8311	0.00430262	0.0670944	0.528805	4.34452e-05
SA	FST	0.0079912	1.82885	0.00436951	0.0674308	0.528805	4.44158e-05
SA	8Av	-0.00774994	-1.82793	0.00423974	0.0675695	0.528805	4.20189e-05
SA	A5	0.0069541	1.74695	0.0039807	0.0806549	0.543536	3.25551e-05
SA	6v	-0.0075957	-1.71781	0.00442173	0.085841	0.543536	3.90399e-05
SA	TE2a	-0.00702773	-1.71369	0.00410094	0.0865957	0.543536	3.27765e-05
SA	PGs	0.0073755	1.70074	0.00433663	0.0890007	0.543536	3.5424e-05
SA	6d	0.00735984	1.69613	0.0043392	0.0898715	0.543536	3.55215e-05
SA	PSL	-0.00751513	-1.69549	0.00443243	0.0899927	0.543536	3.67745e-05
SA	5mv	0.00723909	1.69235	0.00427754	0.0905894	0.543536	3.41006e-05
SA	A1	-0.00754787	-1.64677	0.00458344	0.0996153	0.544379	3.61584e-05
SA	LBelt	-0.00732226	-1.63751	0.00447158	0.101534	0.544379	3.36569e-05
SA	MI	0.00664087	1.63632	0.00405842	0.101783	0.544379	2.75769e-05
SA	VMV2	-0.00724185	-1.63135	0.00443919	0.102827	0.544379	3.28596e-05
SA	V6	0.0074502	1.6139	0.00461626	0.106558	0.548014	3.39608e-05
SA	TPOJ1	0.0066857	1.54313	0.00433257	0.12281	0.608662	2.5879e-05
SA	MT	0.00706163	1.5337	0.00460432	0.125114	0.608662	2.85965e-05
SA	STSda	0.00660292	1.50247	0.00439471	0.132986	0.629934	2.43137e-05
SA	TPOJ3	0.00685842	1.47616	0.00464611	0.13991	0.642429	2.53342e-05
SA	AAIC	-0.00586442	-1.45776	0.0040229	0.144917	0.642429	1.8217e-05
SA	PHA1	-0.00668068	-1.45265	0.00459896	0.146331	0.642429	2.38519e-05
SA	6r	-0.00606402	-1.37219	0.00441922	0.170013	0.721798	1.75313e-05
SA	9-46d	-0.0050907	-1.36152	0.00373899	0.17336	0.721798	1.19482e-05
SA	7m	-0.00576307	-1.35183	0.00426316	0.17644	0.721798	1.50135e-05
SA	AVI	0.00588614	1.3329	0.00441603	0.182573	0.728181	1.51949e-05
SA	PCV	-0.00596216	-1.32031	0.00451572	0.186741	0.728181	1.50914e-05
SA	a47r	0.00477029	1.3015	0.00366522	0.193096	0.728181	9.34511e-06
SA	V7	-0.00647062	-1.29834	0.00498379	0.194182	0.728181	1.69333e-05
SA	PreS	-0.0054548	-1.26761	0.0043032	0.204945	0.752859	1.12944e-05
SA	a24pr	0.00531392	1.22598	0.00433443	0.220216	0.759513	9.47133e-06
SA	DVT	0.00547817	1.22534	0.00447075	0.220458	0.759513	9.96276e-06
SA	pOFC	-0.00482397	-1.21232	0.00397913	0.2254	0.759513	7.44768e-06
SA	PBelt	-0.00509037	-1.20981	0.0042076	0.226362	0.759513	8.18709e-06
SA	IFJa	-0.00569927	-1.18991	0.00478967	0.234091	0.759513	9.65968e-06
SA	EC	-0.00585879	-1.18941	0.00492581	0.234289	0.759513	1.01321e-05
SA	FEF	0.00570928	1.17961	0.00483997	0.238164	0.759513	9.26934e-06
SA	a9-46v	0.00453237	1.15368	0.00392862	0.248641	0.759513	5.10654e-06
SA	TE1a	-0.00450425	-1.11032	0.00405671	0.266869	0.759513	3.82436e-06
SA	V4t	0.00473804	1.10737	0.00427863	0.268142	0.759513	4.125e-06
SA	PoI1	0.0045117	1.09428	0.004123	0.273842	0.759513	3.39663e-06
SA	PGi	0.00489945	1.0903	0.00449366	0.275588	0.759513	3.78118e-06
SA	PFt	-0.00479497	-1.08953	0.00440097	0.27593	0.759513	3.60383e-06
SA	p24pr	0.00449867	1.07677	0.00417793	0.281591	0.759513	2.78591e-06
SA	10r	0.00425227	1.06247	0.00400224	0.288029	0.759513	2.07713e-06
SA	6ma	0.0048732	1.04503	0.00466324	0.296019	0.759513	2.00219e-06
SA	p47r	0.00460841	1.04449	0.00441214	0.296269	0.759513	1.7662e-06
SA	7Am	-0.00497278	-1.03854	0.00478824	0.299027	0.759513	1.80868e-06
SA	Ig	-0.00426764	-1.03854	0.00410927	0.299028	0.759513	1.32606e-06
SA	MBelt	-0.00431342	-1.03424	0.00417064	0.301034	0.759513	1.21778e-06
SA	STGa	0.00400053	1.03307	0.00387248	0.30158	0.759513	1.00379e-06
SA	p32	0.00352355	1.03125	0.00341678	0.302432	0.759513	7.40114e-07
SA	33pr	0.00449007	1.01181	0.00443766	0.311636	0.759513	4.66042e-07
SA	d23ab	0.00387956	1.00323	0.00386708	0.315758	0.759513	9.68342e-08
SA	PHA2	-0.0046793	-0.987727	0.00473744	0.323294	0.759513	-5.53677e-07
SA	46	-0.00378545	-0.975221	0.00388163	0.329458	0.759513	-7.38503e-07
SA	PGp	0.00425051	0.960975	0.00442313	0.336572	0.759513	-1.49377e-06
SA	VMV3	-0.00417845	-0.960311	0.00435114	0.336906	0.759513	-1.47609e-06
SA	25	-0.00318476	-0.95908	0.00332064	0.337526	0.759513	-8.83711e-07
SA	3b	0.00370299	0.94604	0.0039142	0.344136	0.759513	-1.60936e-06
SA	AIP	-0.00423607	-0.944503	0.00448498	0.34492	0.759513	-2.17716e-06
SA	a24	0.00353903	0.932808	0.00379395	0.350926	0.759513	-1.86357e-06
SA	Pir	-0.00402649	-0.932162	0.00431952	0.35126	0.759513	-2.51124e-06
SA	7Pm	-0.00443668	-0.923132	0.00480612	0.355946	0.759513	-3.40796e-06
SA	10pp	0.00352778	0.920775	0.00383132	0.357175	0.759513	-2.2502e-06
SA	9m	0.00293746	0.913181	0.00321674	0.361155	0.759513	-1.73323e-06
SA	p32pr	0.00325005	0.902324	0.00360187	0.366892	0.759513	-2.46454e-06
SA	STV	0.00403485	0.894068	0.00451291	0.371292	0.759513	-4.09304e-06
SA	PHT	0.00371444	0.894021	0.00415476	0.371318	0.759513	-3.44749e-06
SA	47s	-0.00371583	-0.873396	0.00425447	0.382454	0.773502	-4.28604e-06
SA	LO1	-0.00385353	-0.835201	0.0046139	0.403611	0.807221	-6.42468e-06
SA	PFm	0.00365857	0.826411	0.00442706	0.408577	0.808175	-6.18354e-06
SA	TE2p	-0.00283329	-0.773963	0.00366076	0.438959	0.838992	-5.38556e-06
SA	a10p	0.00301904	0.759727	0.00397385	0.447424	0.838992	-6.7139e-06
SA	7PL	-0.00362386	-0.758759	0.00477604	0.448003	0.838992	-9.6887e-06
SA	PI	0.00297553	0.758086	0.00392505	0.448405	0.838992	-6.61625e-06
SA	POS1	0.00281284	0.74153	0.0037933	0.458378	0.838992	-6.44789e-06
SA	V3B	-0.00346169	-0.715712	0.0048367	0.474175	0.838992	-1.13752e-05
SA	31pv	-0.00307055	-0.714381	0.0042982	0.474997	0.838992	-9.08488e-06
SA	SCEF	0.00266674	0.70914	0.00376052	0.478243	0.838992	-7.0802e-06
SA	5m	0.0031784	0.706771	0.00449707	0.479714	0.838992	-1.01544e-05
SA	FOP1	-0.00293748	-0.70159	0.00418689	0.48294	0.838992	-8.90734e-06
SA	p9-46v	-0.00280744	-0.69863	0.00401849	0.484788	0.838992	-8.2993e-06
SA	ProS	0.00352969	0.69699	0.00506419	0.485814	0.838992	-1.34557e-05
SA	PoI2	0.00272838	0.695361	0.00392369	0.486834	0.838992	-7.93837e-06
SA	p10p	-0.00273072	-0.685563	0.00398319	0.492994	0.838992	-8.42855e-06
SA	TGd	0.00239847	0.683853	0.00350729	0.494073	0.838992	-6.57494e-06
SA	7AL	0.00310771	0.663285	0.00468533	0.507153	0.853154	-1.24247e-05
SA	OFC	0.00252558	0.647965	0.00389771	0.517012	0.855013	-8.83523e-06
SA	13l	0.00248295	0.646812	0.00383874	0.517758	0.855013	-8.61161e-06
SA	RSC	0.00230432	0.633116	0.00363965	0.526662	0.861811	-7.98829e-06
SA	STSva	-0.00250388	-0.606668	0.00412726	0.544075	0.881568	-1.0788e-05
SA	IFSp	-0.00274407	-0.598419	0.00458553	0.549565	0.881568	-1.36269e-05
SA	10v	0.00199735	0.592637	0.00337027	0.553428	0.881568	-7.41156e-06
SA	V1	0.00262734	0.565631	0.00464497	0.571648	0.902603	-1.46583e-05
SA	PHA3	-0.0024779	-0.558004	0.00444064	0.576846	0.902889	-1.35108e-05
SA	IP0	0.00270237	0.539648	0.00500765	0.589444	0.908459	-1.77334e-05
SA	d32	0.00200157	0.535536	0.0037375	0.592283	0.908459	-1.00439e-05
SA	3a	-0.00210295	-0.520196	0.00404261	0.602931	0.908459	-1.19877e-05
SA	11l	0.00207027	0.519641	0.00398403	0.603317	0.908459	-1.16879e-05
SA	FOP5	0.00235842	0.514381	0.00458496	0.606989	0.908459	-1.53671e-05
SA	FOP4	-0.00218706	-0.503725	0.00434178	0.614458	0.908459	-1.4067e-05
SA	7PC	0.0023313	0.50013	0.0046614	0.616987	0.908459	-1.62262e-05
SA	V3CD	-0.00220377	-0.49417	0.00445954	0.62119	0.908459	-1.50415e-05
SA	V2	0.00196298	0.483872	0.00405682	0.62848	0.908459	-1.26147e-05
SA	VIP	0.00224066	0.479793	0.00467006	0.631378	0.908459	-1.69796e-05
SA	2	-0.00191039	-0.461767	0.00413713	0.644251	0.908459	-1.34711e-05
SA	PH	0.00179421	0.460216	0.00389863	0.645364	0.908459	-1.19547e-05
SA	6mp	0.00210776	0.455959	0.0046227	0.648422	0.908459	-1.69545e-05
SA	V4	-0.00178497	-0.452292	0.00394649	0.651062	0.908459	-1.23496e-05
SA	24dd	0.00164157	0.439261	0.00373712	0.660476	0.914505	-1.14138e-05
SA	52	-0.00190189	-0.432145	0.00440104	0.665639	0.914619	-1.57895e-05
SA	LO3	-0.00189384	-0.425067	0.00445538	0.670791	0.914714	-1.62609e-05
SA	8Ad	-0.00165865	-0.399342	0.00415346	0.689644	0.929646	-1.45195e-05
SA	4	0.0014034	0.385726	0.00363834	0.699702	0.929646	-1.12891e-05
SA	V3	0.00146205	0.369218	0.00395985	0.711967	0.929646	-1.35387e-05
SA	31a	-0.00144088	-0.331205	0.00435042	0.740492	0.929646	-1.68672e-05
SA	LO2	-0.00140257	-0.32978	0.00425304	0.741568	0.929646	-1.60476e-05
SA	V6A	0.00156237	0.327537	0.00477006	0.743264	0.929646	-2.01985e-05
SA	IP1	0.00147156	0.321268	0.00458049	0.74801	0.929646	-1.88338e-05
SA	s6-8	-0.00147431	-0.315569	0.00467191	0.752332	0.929646	-1.96086e-05
SA	V8	0.00128342	0.305156	0.00420577	0.760249	0.929646	-1.59814e-05
SA	TGv	-0.0012844	-0.304314	0.00422062	0.76089	0.929646	-1.62068e-05
SA	A4	-0.00111836	-0.299622	0.00373257	0.764467	0.929646	-1.2658e-05
SA	8BM	0.00107677	0.293149	0.00367313	0.76941	0.929646	-1.24278e-05
SA	TE1p	0.00114489	0.280958	0.00407496	0.778745	0.929646	-1.52556e-05
SA	i6-8	0.00119312	0.278638	0.00428198	0.780525	0.929646	-1.69665e-05
SA	v23ab	0.00115377	0.278073	0.00414917	0.780958	0.929646	-1.58843e-05
SA	PeEc	-0.00136211	-0.274984	0.00495339	0.78333	0.929646	-2.25777e-05
SA	H	0.00114438	0.274969	0.00416183	0.783341	0.929646	-1.60535e-05
SA	p24	-0.00118452	-0.273165	0.00433626	0.784728	0.929646	-1.73823e-05
SA	TF	-0.00113469	-0.270207	0.00419931	0.787003	0.929646	-1.6365e-05
SA	LIPd	-0.00132585	-0.263307	0.00503539	0.792316	0.929646	-2.3534e-05
SA	s32	0.000877917	0.262363	0.00334618	0.793043	0.929646	-1.04241e-05
SA	MIP	0.00123211	0.259354	0.00475067	0.795364	0.929646	-2.11614e-05
SA	24dv	0.000927917	0.237567	0.00390592	0.812219	0.93729	-1.47233e-05
SA	45	0.00107849	0.237439	0.00454218	0.812318	0.93729	-1.93859e-05
SA	47m	-0.000948801	-0.221186	0.0042896	0.824949	0.942806	-1.74727e-05
SA	POS2	-0.000941632	-0.214746	0.00438487	0.829967	0.942806	-1.82356e-05
SA	FFC	0.000855102	0.211098	0.00405074	0.832812	0.942806	-1.5637e-05
SA	STSvp	0.000766011	0.170089	0.0045036	0.864941	0.968604	-1.96243e-05
SA	STSdp	0.000737094	0.165926	0.00444231	0.868216	0.968604	-1.91785e-05
SA	V3A	-0.000651679	-0.141309	0.00461174	0.887627	0.968604	-2.08084e-05
SA	44	-0.000620257	-0.135198	0.00458778	0.892456	0.968604	-2.08082e-05
SA	IFSa	0.00060741	0.131457	0.00462059	0.895414	0.968604	-2.09373e-05
SA	LIPv	0.000633533	0.131377	0.00482223	0.895478	0.968604	-2.29127e-05
SA	9a	-0.000491782	-0.120676	0.00407523	0.903949	0.968604	-1.63959e-05
SA	PIT	-0.000509661	-0.119765	0.00425551	0.90467	0.968604	-1.77101e-05
SA	IP2	0.000504116	0.11037	0.00456751	0.912117	0.968604	-2.05685e-05
SA	VVC	0.000455825	0.10751	0.00423985	0.914385	0.968604	-1.77651e-05
SA	FOP3	-0.000436027	-0.106997	0.00407514	0.914792	0.968604	-1.71967e-05
SA	1	0.000232305	0.0655639	0.00354318	0.947725	0.994495	-1.24522e-05
SA	IPS1	0.000307669	0.0614232	0.00500899	0.951023	0.994495	-2.48098e-05
SA	SFL	-0.000245196	-0.0553999	0.00442594	0.95582	0.994495	-1.95529e-05
SA	8BL	-0.000130854	-0.031135	0.00420278	0.975162	0.997407	-1.77032e-05
SA	TA2	-0.000117859	-0.0293695	0.00401298	0.97657	0.997407	-1.60328e-05
SA	VMV1	0.000140109	0.0285027	0.00491566	0.977261	0.997407	-2.4183e-05
SA	5L	8.44567e-05	0.0189114	0.00446591	0.984912	0.997407	-2.03578e-05
SA	9p	3.22421e-05	0.00784546	0.00410965	0.99374	0.997407	-1.69671e-05
SA	10d	-2.55021e-05	-0.00751108	0.00339527	0.994007	0.997407	-1.15755e-05
SA	a32pr	-1.14585e-05	-0.00324956	0.00352617	0.997407	0.997407	-1.26e-05
CT	STV	-0.012672	-2.87954	0.00440072	0.00398525	0.630178	0.000148352
CT	STSda	0.0121825	2.44414	0.00498437	0.0145254	0.630178	0.000125562
CT	Ig	-0.0112414	-2.41273	0.00465921	0.0158392	0.630178	0.000115139
CT	FOP2	-0.0118703	-2.39891	0.00494822	0.0164497	0.630178	0.000121176
CT	8Ad	-0.00913803	-2.37605	0.00384589	0.017505	0.630178	7.98703e-05
CT	PGs	-0.00870971	-2.19606	0.00396606	0.0280949	0.758653	6.42444e-05
CT	PGp	-0.00911595	-2.15577	0.00422863	0.031109	0.758653	6.92223e-05
CT	PHT	-0.00936657	-2.02506	0.00462533	0.0428696	0.758653	6.82527e-05
CT	31pv	-0.00918197	-1.97453	0.0046502	0.0483297	0.758653	6.68676e-05
CT	7PL	0.00925429	1.96775	0.00470297	0.0491051	0.758653	6.76114e-05
CT	9a	0.00797372	1.91817	0.00415694	0.0550983	0.758653	5.13097e-05
CT	5mv	-0.00787456	-1.89428	0.00415703	0.0581976	0.758653	5.29981e-05
CT	PSL	-0.00794529	-1.87996	0.0042263	0.0601224	0.758653	4.81049e-05
CT	IFJa	0.00824884	1.86173	0.00443073	0.0626501	0.758653	5.32882e-05
CT	SFL	0.0079756	1.8577	0.00429327	0.0632211	0.758653	4.81643e-05
CT	6r	-0.00673449	-1.76922	0.00380648	0.0768669	0.830675	3.5726e-05
CT	MBelt	0.00779241	1.75979	0.00442803	0.0784526	0.830675	4.38026e-05
CT	33pr	0.00904802	1.73027	0.00522925	0.0835914	0.835914	5.6651e-05
CT	OP2-3	-0.00761771	-1.64949	0.00461822	0.0990574	0.844081	3.94643e-05
CT	a10p	-0.00784072	-1.64695	0.00476076	0.0995788	0.844081	4.06323e-05
CT	PHA2	-0.008566	-1.64647	0.00520263	0.0996762	0.844081	4.57716e-05
CT	AAIC	0.00802476	1.60854	0.00498886	0.107728	0.844081	4.08184e-05
CT	MT	-0.0075052	-1.59705	0.00469941	0.110264	0.844081	3.57116e-05
CT	13l	0.007558	1.58691	0.00476273	0.112544	0.844081	3.67784e-05
CT	FOP3	-0.00751453	-1.54736	0.00485634	0.121786	0.873853	3.49834e-05
CT	52	0.007142	1.52557	0.00468153	0.127127	0.873853	3.13127e-05
CT	s32	0.00786671	1.5099	0.00521007	0.131078	0.873853	3.50846e-05
CT	10r	0.00702106	1.46813	0.00478233	0.14208	0.889129	2.89314e-05
CT	ProS	0.0073533	1.46384	0.00502331	0.143249	0.889129	2.98982e-05
CT	v23ab	-0.00633789	-1.37038	0.0046249	0.170577	0.946682	1.91863e-05
CT	9p	0.00556155	1.34835	0.00412471	0.177556	0.946682	1.5398e-05
CT	STSvp	-0.00686874	-1.32671	0.00517727	0.184614	0.946682	2.0364e-05
CT	PI	0.00678609	1.3129	0.00516876	0.189224	0.946682	1.91419e-05
CT	a24	0.00599348	1.24252	0.00482366	0.214055	0.946682	1.31897e-05
CT	10d	0.00535385	1.23	0.00435271	0.218705	0.946682	1.05207e-05
CT	PBelt	0.00539147	1.22067	0.00441683	0.222222	0.946682	1.00679e-05
CT	OP1	0.00563936	1.21413	0.00464476	0.224705	0.946682	1.07126e-05
CT	VMV1	-0.00629803	-1.20437	0.00522932	0.228457	0.946682	1.23593e-05
CT	A1	0.00572949	1.20202	0.00476653	0.229363	0.946682	1.0506e-05
CT	4	-0.00476336	-1.18806	0.00400935	0.234818	0.946682	6.91874e-06
CT	FFC	0.00549405	1.1678	0.00470461	0.242896	0.946682	8.43351e-06
CT	PFm	-0.00414586	-1.1519	0.00359914	0.24937	0.946682	4.65045e-06
CT	TE2p	0.00557996	1.12358	0.00496624	0.2612	0.946682	6.61603e-06
CT	V3B	0.00509849	1.11711	0.00456401	0.263956	0.946682	5.60221e-06
CT	8Av	0.00440429	1.10517	0.00398517	0.269094	0.946682	3.82579e-06
CT	i6-8	0.00469813	1.09874	0.00427592	0.27189	0.946682	4.09821e-06
CT	PHA1	-0.00558716	-1.07528	0.00519599	0.282257	0.946682	4.1984e-06
CT	6d	-0.0044921	-1.06933	0.00420085	0.284929	0.946682	2.6007e-06
CT	POS2	-0.00449411	-1.06795	0.00420817	0.285552	0.946682	2.73501e-06
CT	PGi	-0.00409914	-1.04913	0.00390719	0.294126	0.946682	1.71017e-06
CT	31a	-0.00506518	-1.04276	0.0048575	0.297069	0.946682	2.13838e-06
CT	LBelt	0.00480824	1.03632	0.00463972	0.300061	0.946682	1.65714e-06
CT	PFt	-0.00438049	-1.03562	0.00422983	0.300388	0.946682	1.41064e-06
CT	10v	0.0047431	1.01761	0.00466104	0.308873	0.946682	8.06233e-07
CT	p47r	-0.00440495	-1.01015	0.00436069	0.312432	0.946682	4.21061e-07
CT	10pp	-0.00483034	-1.00981	0.0047834	0.312592	0.946682	4.75937e-07
CT	IP2	-0.00399204	-0.98671	0.00404581	0.323792	0.946682	-4.87657e-07
CT	9-46d	0.00363702	0.982458	0.00370196	0.325882	0.946682	-5.55368e-07
CT	PFcm	0.00413925	0.982136	0.00421454	0.326041	0.946682	-7.03758e-07
CT	TPOJ1	-0.00441534	-0.978959	0.00451024	0.327608	0.946682	-8.88835e-07
CT	TE1m	0.00490924	0.970088	0.00506061	0.33201	0.946682	-1.50435e-06
CT	24dv	-0.00447115	-0.961688	0.00464928	0.336214	0.946682	-1.73128e-06
CT	7PC	0.0037894	0.939938	0.00403155	0.347257	0.946682	-2.09688e-06
CT	V3CD	0.00433601	0.938834	0.0046185	0.347823	0.946682	-2.69298e-06
CT	OP4	-0.00385288	-0.916484	0.00420398	0.35942	0.946682	-3.06003e-06
CT	31pd	-0.00401145	-0.905144	0.00443184	0.365396	0.946682	-3.88437e-06
CT	FOP1	-0.00427664	-0.901373	0.00474459	0.367397	0.946682	-4.48206e-06
CT	6a	-0.00350896	-0.865311	0.00405515	0.386875	0.946682	-4.57681e-06
CT	d23ab	-0.00395625	-0.841649	0.0047006	0.399991	0.946682	-6.91009e-06
CT	A5	0.00347707	0.831752	0.00418042	0.405555	0.946682	-5.56763e-06
CT	VMV2	0.0042806	0.82929	0.00516176	0.406946	0.946682	-8.39132e-06
CT	V8	0.00393264	0.814285	0.00482957	0.415488	0.946682	-8.22153e-06
CT	Pir	-0.00414592	-0.807435	0.00513468	0.419422	0.946682	-9.15142e-06
CT	A4	0.00318432	0.798844	0.00398616	0.424387	0.946682	-6.01271e-06
CT	LO2	-0.00385282	-0.78685	0.00489651	0.431376	0.946682	-9.35762e-06
CT	TA2	0.00388713	0.781959	0.00497102	0.434245	0.946682	-9.62045e-06
CT	9m	0.00310278	0.768971	0.00403499	0.441917	0.946682	-7.30512e-06
CT	TPOJ3	0.00355047	0.762685	0.00465523	0.445657	0.946682	-9.6954e-06
CT	IFSp	-0.00319852	-0.757185	0.00422423	0.448945	0.946682	-8.36128e-06
CT	STSdp	-0.00381842	-0.75511	0.00505677	0.450189	0.946682	-1.10481e-05
CT	FOP5	-0.00344257	-0.754741	0.00456127	0.45041	0.946682	-9.92422e-06
CT	IP0	-0.00301125	-0.723472	0.00416223	0.469395	0.946682	-9.35398e-06
CT	8BL	0.00299054	0.716924	0.00417135	0.473427	0.946682	-9.07965e-06
CT	44	-0.00311957	-0.706871	0.00441321	0.479652	0.946682	-1.05251e-05
CT	EC	-0.00361443	-0.701987	0.00514886	0.482693	0.946682	-1.33833e-05
CT	IPS1	0.00320702	0.692899	0.00462841	0.488378	0.946682	-1.20352e-05
CT	FOP4	0.00293423	0.679745	0.00431666	0.496671	0.946682	-1.11184e-05
CT	MIP	0.00289886	0.672829	0.00430847	0.501061	0.946682	-1.13366e-05
CT	V3A	0.00301431	0.671896	0.00448627	0.501655	0.946682	-1.1766e-05
CT	7Pm	0.00329235	0.669578	0.00491706	0.503132	0.946682	-1.38828e-05
CT	7AL	-0.0028251	-0.665283	0.00424647	0.505874	0.946682	-1.11503e-05
CT	POS1	-0.00283267	-0.651019	0.00435114	0.515039	0.946682	-1.16265e-05
CT	DVT	0.00285181	0.650257	0.00438566	0.515531	0.946682	-1.22742e-05
CT	7Am	-0.00292447	-0.645006	0.00453402	0.518928	0.946682	-1.30721e-05
CT	PF	0.00240683	0.627006	0.0038386	0.53066	0.946682	-9.79957e-06
CT	PoI2	-0.00312318	-0.620141	0.00503625	0.53517	0.946682	-1.57854e-05
CT	55b	-0.00269359	-0.604819	0.00445355	0.545304	0.946682	-1.30434e-05
CT	p24	0.0030686	0.603618	0.00508368	0.546102	0.946682	-1.69055e-05
CT	a9-46v	0.00255474	0.60267	0.00423903	0.546733	0.946682	-1.23222e-05
CT	RSC	0.00312103	0.598156	0.00521775	0.54974	0.946682	-1.80414e-05
CT	5L	-0.00262428	-0.596759	0.00439756	0.550672	0.946682	-1.35558e-05
CT	25	0.00308324	0.596686	0.00516728	0.550721	0.946682	-1.72857e-05
CT	47l	-0.00264421	-0.595972	0.0044368	0.551198	0.946682	-1.34244e-05
CT	p10p	-0.0025053	-0.590541	0.00424238	0.554832	0.946682	-1.30873e-05
CT	MST	0.00278328	0.589894	0.00471826	0.555266	0.946682	-1.50241e-05
CT	6mp	0.00253304	0.584013	0.00433729	0.559215	0.946682	-1.29843e-05
CT	RI	0.00244864	0.574614	0.00426137	0.565556	0.946682	-1.35887e-05
CT	46	0.00218896	0.557823	0.00392411	0.576969	0.946682	-1.17447e-05
CT	TE1a	-0.00252852	-0.549052	0.00460524	0.582973	0.946682	-1.51352e-05
CT	PEF	0.00256968	0.541664	0.00474404	0.588054	0.946682	-1.68148e-05
CT	STGa	0.00246018	0.518819	0.00474188	0.603891	0.946682	-1.68283e-05
CT	AIP	-0.00196342	-0.506637	0.0038754	0.612413	0.946682	-1.29775e-05
CT	LIPv	0.00226726	0.500748	0.00452774	0.616552	0.946682	-1.69184e-05
CT	6ma	-0.00203289	-0.499822	0.00406722	0.617204	0.946682	-1.33884e-05
CT	2	-0.00195887	-0.49815	0.00393228	0.618381	0.946682	-1.33379e-05
CT	pOFC	-0.00250303	-0.496978	0.0050365	0.619208	0.946682	-1.95529e-05
CT	PoI1	0.00247467	0.488052	0.0050705	0.625517	0.946682	-2.01065e-05
CT	VIP	0.00217574	0.480776	0.00452547	0.630679	0.946682	-1.67475e-05
CT	6v	0.00209532	0.478643	0.00437763	0.632196	0.946682	-1.54089e-05
CT	IFJp	0.00206727	0.467681	0.00442025	0.640016	0.946682	-1.70084e-05
CT	s6-8	-0.00199555	-0.463744	0.00430313	0.642834	0.946682	-1.56586e-05
CT	PeEc	-0.00227108	-0.460474	0.00493204	0.645179	0.946682	-1.95217e-05
CT	IFSa	-0.00187094	-0.458078	0.00408433	0.6469	0.946682	-1.4532e-05
CT	47s	0.00212284	0.447482	0.00474398	0.65453	0.950125	-1.87308e-05
CT	H	-0.00226315	-0.420679	0.00537976	0.673992	0.958044	-2.35946e-05
CT	PFop	-0.00181625	-0.420375	0.00432056	0.674215	0.958044	-1.63104e-05
CT	3a	-0.00167634	-0.412436	0.00406448	0.680022	0.958044	-1.61867e-05
CT	8BM	-0.00172901	-0.401824	0.00430291	0.687816	0.958044	-1.67535e-05
CT	FEF	-0.00179345	-0.401751	0.00446408	0.68787	0.958044	-1.75633e-05
CT	MI	-0.00193192	-0.396253	0.00487547	0.691921	0.958044	-2.16603e-05
CT	TF	0.00181553	0.353848	0.00513081	0.723455	0.977776	-2.2981e-05
CT	d32	0.00155176	0.347945	0.00445979	0.727884	0.977776	-1.87099e-05
CT	45	-0.00143208	-0.346503	0.00413294	0.728967	0.977776	-1.64604e-05
CT	OFC	0.00167402	0.341439	0.00490284	0.732776	0.977776	-2.16906e-05
CT	V7	-0.00154553	-0.331511	0.00466207	0.740261	0.977776	-2.0511e-05
CT	SCEF	-0.00140016	-0.327062	0.00428101	0.743623	0.977776	-1.76867e-05
CT	AVI	0.00150401	0.319309	0.00471021	0.749494	0.977776	-2.17276e-05
CT	a24pr	0.001657	0.309639	0.0053514	0.756838	0.977776	-2.53851e-05
CT	PH	-0.00146656	-0.304242	0.00482039	0.760946	0.977776	-2.18995e-05
CT	IP1	-0.0012064	-0.298025	0.00404799	0.765686	0.977776	-1.65678e-05
CT	1	0.00121698	0.297713	0.00408776	0.765924	0.977776	-1.59605e-05
CT	PreS	-0.001392	-0.277216	0.00502135	0.781616	0.983871	-2.37833e-05
CT	VMV3	0.00137888	0.267672	0.00515137	0.788954	0.983871	-2.46862e-05
CT	PHA3	-0.00134057	-0.26349	0.00508773	0.792174	0.983871	-2.37566e-05
CT	V2	0.00111069	0.257395	0.0043151	0.796875	0.983871	-1.82624e-05
CT	TPOJ2	-0.00118304	-0.251285	0.00470794	0.801595	0.983871	-2.16568e-05
CT	LIPd	-0.00104113	-0.237414	0.0043853	0.812337	0.983871	-2.0086e-05
CT	7m	-0.0010354	-0.236533	0.00437741	0.813021	0.983871	-1.92203e-05
CT	V6	0.0010314	0.233676	0.00441381	0.815238	0.983871	-2.03273e-05
CT	3b	-0.000884223	-0.213678	0.0041381	0.830799	0.983871	-2.04379e-05
CT	p24pr	0.0011177	0.204382	0.0054687	0.838056	0.983871	-2.80456e-05
CT	STSva	-0.00106956	-0.20389	0.00524578	0.838441	0.983871	-2.61051e-05
CT	TGv	0.000902456	0.188969	0.00477568	0.850118	0.983871	-2.24877e-05
CT	23d	0.000878619	0.178924	0.00491057	0.857998	0.983871	-2.50156e-05
CT	TE1p	-0.000806144	-0.174745	0.00461326	0.861281	0.983871	-2.10662e-05
CT	PIT	-0.000859935	-0.172292	0.00499116	0.863209	0.983871	-2.45864e-05
CT	23c	-0.000753086	-0.165617	0.00454716	0.86846	0.983871	-2.16312e-05
CT	47m	0.000776725	0.161573	0.00480727	0.871643	0.983871	-2.38553e-05
CT	24dd	-0.000669442	-0.161303	0.00415021	0.871856	0.983871	-1.8068e-05
CT	V4t	-0.000710753	-0.145069	0.00489942	0.884658	0.983871	-2.41319e-05
CT	V4	-0.000552893	-0.141151	0.00391702	0.887751	0.983871	-1.65026e-05
CT	TGd	-0.000629619	-0.135863	0.00463424	0.891931	0.983871	-2.14723e-05
CT	LO3	-0.000597644	-0.126149	0.00473759	0.899614	0.983871	-2.33262e-05
CT	V1	-0.00043787	-0.0983947	0.00445014	0.92162	0.983871	-2.10379e-05
CT	5m	-0.000423438	-0.0942801	0.00449128	0.924887	0.983871	-2.10798e-05
CT	a47r	0.000350152	0.0873007	0.00401087	0.930433	0.983871	-1.75437e-05
CT	8C	0.000319442	0.0823039	0.00388124	0.934406	0.983871	-1.69873e-05
CT	VVC	0.00039351	0.0808049	0.00486987	0.935598	0.983871	-2.40982e-05
CT	p32pr	-0.000372526	-0.0791028	0.0047094	0.936951	0.983871	-2.28758e-05
CT	p32	-0.000386651	-0.0787164	0.00491194	0.937259	0.983871	-2.49639e-05
CT	LO1	-0.000371261	-0.0763385	0.00486336	0.93915	0.983871	-2.47982e-05
CT	V6A	-0.000332766	-0.0698124	0.00476658	0.944343	0.983871	-2.34421e-05
CT	V3	-0.000222389	-0.0555741	0.00400166	0.955681	0.983871	-1.71134e-05
CT	11l	0.000255685	0.0530731	0.00481761	0.957674	0.983871	-2.41641e-05
CT	43	-0.000222033	-0.0470455	0.00471954	0.962477	0.983871	-2.32857e-05
CT	p9-46v	0.000177042	0.0443684	0.00399026	0.964611	0.983871	-1.75097e-05
CT	FST	-0.000133632	-0.0269024	0.00496728	0.978538	0.983871	-2.52167e-05
CT	PCV	0.000112486	0.0260296	0.00432145	0.979234	0.983871	-2.02513e-05
CT	a32pr	-0.000119971	-0.0250918	0.00478129	0.979982	0.983871	-2.35737e-05
CT	TE2a	9.8331e-05	0.020216	0.00486403	0.983871	0.983871	-2.4007e-05
MC	V1	-0.0114964	-2.35	0.00489208	0.0187793	0.334532	0.000112602
MC	MST	-0.00311522	-0.579305	0.00537751	0.562388	0.968119	-1.91421e-05
MC	V6	-0.000235265	-0.0449373	0.0052354	0.964158	0.986914	-2.75443e-05
MC	V2	-0.0113334	-2.49497	0.00454251	0.0126017	0.328683	0.000108944
MC	V3	-0.00463949	-0.983661	0.00471655	0.32529	0.892811	-7.24468e-07
MC	V4	0.00162462	0.328226	0.0049497	0.742743	0.968119	-2.1998e-05
MC	V8	-0.00226286	-0.425385	0.00531956	0.670559	0.968119	-2.32206e-05
MC	4	-0.00114624	-0.249105	0.00460143	0.803281	0.968119	-2.04616e-05
MC	3b	-0.00105284	-0.212244	0.00496051	0.831918	0.968119	-2.36688e-05
MC	FEF	-0.00368085	-0.735611	0.00500381	0.461973	0.968119	-1.16213e-05
MC	PEF	0.000643834	0.119924	0.0053687	0.904544	0.986776	-2.84e-05
MC	55b	0.00738442	1.43938	0.00513029	0.150054	0.789584	2.8447e-05
MC	V3A	0.00126979	0.248926	0.00510106	0.803419	0.968119	-2.43927e-05
MC	RSC	-0.0116426	-2.17368	0.00535614	0.0297362	0.334532	0.000107158
MC	POS2	-0.00870434	-1.6609	0.00524075	0.0967443	0.644962	4.84698e-05
MC	V7	0.00434399	0.82069	0.00529309	0.411829	0.957064	-9.17347e-06
MC	IPS1	0.00598475	1.11708	0.00535751	0.26397	0.892811	7.13764e-06
MC	FFC	0.0124178	2.43142	0.00510721	0.0150452	0.334532	0.000128302
MC	V3B	-0.00415786	-0.794312	0.00523454	0.42702	0.968119	-1.02828e-05
MC	LO1	-0.00350647	-0.642471	0.00545778	0.520572	0.968119	-1.74993e-05
MC	LO2	-0.00170594	-0.319331	0.00534223	0.749478	0.968119	-2.59094e-05
MC	PIT	0.0150584	2.81406	0.00535112	0.00489507	0.176223	0.000197769
MC	MT	-0.00320022	-0.597827	0.00535309	0.54996	0.968119	-1.84945e-05
MC	A1	0.00163715	0.310386	0.00527457	0.756269	0.968119	-2.52229e-05
MC	PSL	-0.00238597	-0.451085	0.0052894	0.651932	0.968119	-2.22716e-05
MC	SFL	0.00581409	1.14948	0.00505803	0.250368	0.892811	8.51761e-06
MC	PCV	-0.00059435	-0.112506	0.00528284	0.910423	0.986914	-2.78054e-05
MC	STV	-0.00112508	-0.210014	0.00535719	0.833658	0.968119	-2.7511e-05
MC	7Pm	-0.00175991	-0.327577	0.00537251	0.743234	0.968119	-2.58392e-05
MC	7m	-0.000734077	-0.141877	0.00517404	0.887178	0.986776	-2.63585e-05
MC	POS1	-0.00779194	-1.49183	0.00522308	0.135755	0.740479	3.36264e-05
MC	23d	-0.00435545	-0.815613	0.00534009	0.414728	0.957064	-9.51342e-06
MC	v23ab	-0.00388489	-0.753582	0.00515523	0.451106	0.968119	-1.15839e-05
MC	d23ab	0.00569274	1.06084	0.00536627	0.288772	0.892811	3.59939e-06
MC	31pv	0.00660241	1.25423	0.00526413	0.209769	0.878104	1.58861e-05
MC	5m	-0.000229106	-0.0439021	0.00521856	0.964983	0.986914	-2.73293e-05
MC	5mv	-0.00334643	-0.634259	0.00527613	0.525916	0.968119	-1.6592e-05
MC	23c	-0.00792834	-1.57436	0.00503591	0.115414	0.716363	3.76973e-05
MC	5L	-0.000149981	-0.0293096	0.00511712	0.976618	0.990021	-2.65134e-05
MC	24dd	-0.0119283	-2.35861	0.00505735	0.0183497	0.334532	0.000117698
MC	24dv	-0.00352106	-0.658832	0.0053444	0.510008	0.968119	-1.62105e-05
MC	7AL	-0.00530956	-1.00989	0.00525756	0.312555	0.892811	5.53455e-07
MC	SCEF	0.00722244	1.40801	0.00512955	0.159139	0.789584	2.63989e-05
MC	6ma	0.0144717	2.92984	0.00493942	0.00339377	0.176223	0.000188159
MC	7Am	0.00201994	0.379487	0.00532282	0.704329	0.968119	-2.4289e-05
MC	7PL	0.00633996	1.1707	0.00541551	0.241727	0.892811	1.08843e-05
MC	7PC	0.000359831	0.069033	0.00521245	0.944964	0.986914	-2.71113e-05
MC	LIPv	0.00230915	0.431384	0.0053529	0.666192	0.968119	-2.33651e-05
MC	VIP	-0.00593577	-1.10741	0.00536005	0.268125	0.892811	6.51445e-06
MC	MIP	-0.00473703	-0.894914	0.00529328	0.37084	0.952456	-5.60404e-06
MC	1	0.00361075	0.772	0.00467713	0.44012	0.968119	-9.14998e-06
MC	2	-0.00269751	-0.549009	0.00491342	0.583003	0.968119	-1.69775e-05
MC	3a	-0.00397119	-0.754966	0.00526009	0.450275	0.968119	-1.19804e-05
MC	6d	0.00284323	0.602142	0.00472187	0.547084	0.968119	-1.49897e-05
MC	6mp	0.000107212	0.0223486	0.00479728	0.98217	0.990021	-2.38993e-05
MC	6v	-0.000541355	-0.101803	0.00531765	0.918913	0.986914	-2.80845e-05
MC	p24pr	-0.00817541	-1.5181	0.00538529	0.128999	0.725619	3.76189e-05
MC	33pr	-0.00301381	-0.550242	0.00547724	0.582158	0.968119	-2.08713e-05
MC	a24pr	0.00613269	1.12772	0.00543813	0.259446	0.892811	7.98408e-06
MC	p32pr	-0.00347274	-0.644919	0.00538477	0.518984	0.968119	-1.70097e-05
MC	a24	0.000298172	0.0559776	0.00532663	0.95536	0.986914	-2.82441e-05
MC	d32	0.00537846	0.997851	0.00539004	0.318359	0.892811	-1.24647e-07
MC	8BM	-0.001262	-0.248406	0.00508039	0.803822	0.968119	-2.45542e-05
MC	p32	-0.00714478	-1.31164	0.0054472	0.18965	0.827422	2.14189e-05
MC	10r	0.00750647	1.36284	0.00550796	0.172942	0.798195	2.5888e-05
MC	47m	-0.0012155	-0.230807	0.00526628	0.817466	0.968119	-2.64229e-05
MC	8Av	0.0023013	0.463967	0.00496005	0.642674	0.968119	-1.93405e-05
MC	8Ad	0.00259724	0.508671	0.00510594	0.610986	0.968119	-1.95017e-05
MC	9m	0.00961907	1.9152	0.00502249	0.0554762	0.453665	6.7703e-05
MC	8BL	0.00438307	0.889947	0.00492509	0.373501	0.952456	-5.13277e-06
MC	9p	0.0050461	0.983221	0.00513221	0.325506	0.892811	-8.81327e-07
MC	10d	0.00277842	0.547313	0.00507647	0.584168	0.968119	-1.81419e-05
MC	8C	-0.00293424	-0.574788	0.00510491	0.565439	0.968119	-1.74602e-05
MC	44	-0.00364392	-0.68495	0.00531999	0.493381	0.968119	-1.50843e-05
MC	45	-0.00488501	-0.930134	0.00525195	0.352309	0.932583	-3.71463e-06
MC	47l	0.00140831	0.27784	0.00506877	0.781137	0.968119	-2.43096e-05
MC	a47r	-0.00551334	-1.11544	0.00494277	0.264672	0.892811	6.016e-06
MC	6r	-0.004644	-0.878837	0.00528426	0.379496	0.952456	-6.40229e-06
MC	IFJa	0.0062863	1.18013	0.0053268	0.237959	0.892811	1.11112e-05
MC	IFJp	-0.00267947	-0.503257	0.00532426	0.614787	0.968119	-2.14461e-05
MC	IFSp	-0.00383728	-0.718142	0.00534335	0.472675	0.968119	-1.38618e-05
MC	IFSa	0.00219821	0.419985	0.00523402	0.674499	0.968119	-2.25607e-05
MC	p9-46v	0.00143775	0.278093	0.00517004	0.780943	0.968119	-2.46829e-05
MC	46	0.0029848	0.604951	0.00493395	0.545216	0.968119	-1.55228e-05
MC	a9-46v	-0.00303989	-0.594548	0.00511293	0.55215	0.968119	-1.69949e-05
MC	9-46d	0.00182776	0.375171	0.00487181	0.707536	0.968119	-2.0551e-05
MC	9a	0.00148354	0.292141	0.00507817	0.770181	0.968119	-2.36199e-05
MC	10v	-0.0055078	-1.039	0.00530103	0.29881	0.892811	2.22686e-06
MC	a10p	-0.00276169	-0.525289	0.00525748	0.599386	0.968119	-2.00681e-05
MC	10pp	-0.0051069	-0.969458	0.00526779	0.332324	0.892811	-1.66377e-06
MC	11l	-0.0129522	-2.48992	0.00520184	0.0127821	0.328683	0.000140706
MC	13l	-0.00780903	-1.53121	0.00509991	0.125728	0.725619	3.52577e-05
MC	OFC	0.00091813	0.182027	0.00504392	0.855563	0.986776	-2.50844e-05
MC	47s	0.000292481	0.0590239	0.0049553	0.952933	0.986914	-2.47137e-05
MC	LIPd	-0.00356994	-0.663649	0.00537926	0.50692	0.968119	-1.62425e-05
MC	6a	0.00505454	1.01567	0.00497658	0.309796	0.892811	7.89453e-07
MC	i6-8	0.0115571	2.23986	0.00515973	0.0251067	0.334532	0.000107659
MC	s6-8	0.0040828	0.773959	0.00527521	0.438961	0.968119	-1.1226e-05
MC	43	0.015009	2.82761	0.00530802	0.00469266	0.176223	0.000197591
MC	OP4	-0.00121055	-0.230663	0.00524812	0.817578	0.968119	-2.60035e-05
MC	OP1	0.00586505	1.10549	0.00530538	0.268955	0.892811	6.23522e-06
MC	OP2-3	0.0017657	0.339106	0.00520693	0.734532	0.968119	-2.40637e-05
MC	52	-0.0098449	-1.84614	0.0053327	0.0648816	0.486612	7.06529e-05
MC	RI	-0.0119181	-2.28161	0.00522354	0.0225188	0.334532	0.000114282
MC	PFcm	-0.00163383	-0.313985	0.00520352	0.753535	0.968119	-2.43809e-05
MC	PoI2	0.00023724	0.0450148	0.00527026	0.964096	0.986914	-2.77872e-05
MC	TA2	-0.00350752	-0.650641	0.00539088	0.515283	0.968119	-1.70972e-05
MC	FOP4	0.00725374	1.36916	0.00529796	0.17096	0.798195	2.50942e-05
MC	MI	0.0090281	1.71271	0.00527125	0.0867763	0.600759	5.55039e-05
MC	Pir	0.00116266	0.222792	0.00521858	0.823699	0.968119	-2.57534e-05
MC	AVI	0.00225849	0.446388	0.00505947	0.65532	0.968119	-2.12831e-05
MC	AAIC	-0.0173756	-3.31595	0.00524001	0.000914361	0.164585	0.000277069
MC	FOP1	0.004702	0.8761	0.00536697	0.380982	0.952456	-6.73457e-06
MC	FOP3	0.00488098	1.04608	0.00466599	0.295534	0.892811	2.79439e-06
MC	FOP2	-0.00553404	-1.02198	0.005415	0.306796	0.892811	1.3229e-06
MC	PFt	-0.00188913	-0.355109	0.00531986	0.72251	0.968119	-2.46138e-05
MC	AIP	0.00273145	0.515703	0.00529655	0.606065	0.968119	-2.06292e-05
MC	EC	0.00701745	1.30159	0.00539143	0.193065	0.827422	2.01855e-05
MC	PreS	0.00461744	0.84216	0.00548285	0.399705	0.957064	-8.74812e-06
MC	H	0.00303823	0.568008	0.00534891	0.570033	0.968119	-1.96565e-05
MC	ProS	-0.00520519	-0.984269	0.00528838	0.324991	0.892811	-9.53269e-07
MC	PeEc	0.00455167	0.857588	0.00530752	0.391126	0.957064	-7.42704e-06
MC	STGa	-5.13641e-05	-0.00999687	0.00513801	0.992024	0.992024	-2.72679e-05
MC	PBelt	-0.000840014	-0.161219	0.0052104	0.871922	0.986776	-2.65755e-05
MC	A5	0.0101884	2.01956	0.00504484	0.0434371	0.390933	7.85326e-05
MC	PHA1	-0.00588968	-1.06359	0.00553753	0.287521	0.892811	4.0122e-06
MC	PHA3	0.000770632	0.146745	0.00525149	0.883334	0.986776	-2.70106e-05
MC	STSda	0.0120584	2.26462	0.00532469	0.0235425	0.334532	0.000117647
MC	STSdp	-0.00934355	-1.7362	0.00538162	0.0825389	0.59428	5.80624e-05
MC	STSvp	-0.0069611	-1.30798	0.00532204	0.190891	0.827422	2.01282e-05
MC	TGd	-0.00168756	-0.360331	0.00468337	0.718602	0.968119	-1.93143e-05
MC	TE1a	-0.00182127	-0.353222	0.00515617	0.723924	0.968119	-2.33383e-05
MC	TE1p	0.000883205	0.172451	0.00512148	0.863084	0.986776	-2.56197e-05
MC	TE2a	-0.000651722	-0.131236	0.00496604	0.89559	0.986776	-2.4234e-05
MC	TF	-0.0026061	-0.484211	0.00538217	0.62824	0.968119	-2.21185e-05
MC	TE2p	0.00768687	1.42237	0.00540427	0.154929	0.789584	2.96996e-05
MC	PHT	-0.00178816	-0.337524	0.00529788	0.735724	0.968119	-2.48663e-05
MC	PH	-0.00344589	-0.644596	0.00534581	0.519194	0.968119	-1.67058e-05
MC	TPOJ1	-0.00163611	-0.309109	0.00529298	0.757241	0.968119	-2.52678e-05
MC	TPOJ2	0.00316459	0.591693	0.00534836	0.554061	0.968119	-1.86671e-05
MC	TPOJ3	-0.0114899	-2.11804	0.00542478	0.0341796	0.361902	0.000102341
MC	DVT	0.00436142	0.817717	0.00533365	0.413525	0.957064	-9.47894e-06
MC	PGp	0.011382	2.18604	0.00520665	0.0288198	0.334532	0.000103315
MC	IP2	0.00336695	0.641625	0.00524753	0.521121	0.968119	-1.62533e-05
MC	IP1	-0.00144223	-0.278328	0.00518179	0.780763	0.968119	-2.48932e-05
MC	IP0	0.00158552	0.300239	0.00528086	0.763997	0.968119	-2.54137e-05
MC	PFop	0.000306522	0.0570578	0.00537212	0.954499	0.986914	-2.89165e-05
MC	PF	-0.000852757	-0.166845	0.00511108	0.867493	0.986776	-2.53312e-05
MC	PFm	-0.00197783	-0.398747	0.00496011	0.690082	0.968119	-2.07889e-05
MC	PGi	0.00112955	0.218054	0.00518012	0.827388	0.968119	-2.5687e-05
MC	PGs	-0.00144594	-0.282682	0.00511508	0.777422	0.968119	-2.40653e-05
MC	V6A	0.00756615	1.3974	0.00541445	0.162303	0.789584	2.79758e-05
MC	VMV1	0.00141495	0.260278	0.00543629	0.794651	0.968119	-2.77325e-05
MC	VMV3	-0.00149312	-0.274345	0.0054425	0.783821	0.968119	-2.74601e-05
MC	PHA2	-0.00203346	-0.395342	0.00514354	0.692593	0.968119	-2.54071e-05
MC	V4t	-0.00070603	-0.131671	0.00536208	0.895245	0.986776	-2.84409e-05
MC	FST	-0.00066328	-0.123061	0.00538985	0.902059	0.986776	-2.87263e-05
MC	V3CD	0.0104674	1.94889	0.00537092	0.051317	0.43986	8.11357e-05
MC	LO3	0.00650705	1.206	0.00539558	0.227828	0.892811	1.33386e-05
MC	VMV2	0.000106646	0.0194021	0.00549663	0.98452	0.990021	-3.01507e-05
MC	31pd	-0.000363862	-0.0687888	0.00528955	0.945158	0.986914	-2.79299e-05
MC	31a	0.00191941	0.359603	0.00533758	0.719146	0.968119	-2.50526e-05
MC	VVC	0.0151677	2.94051	0.00515818	0.00327905	0.176223	0.00020512
MC	25	-0.0112276	-2.05193	0.00547173	0.0401849	0.390933	9.62646e-05
MC	s32	-0.00581286	-1.05068	0.00553247	0.293413	0.892811	3.15547e-06
MC	pOFC	-0.0105552	-2.02455	0.00521358	0.0429221	0.390933	8.57559e-05
MC	PoI1	0.00373547	0.688484	0.00542564	0.491153	0.968119	-1.56264e-05
MC	Ig	0.00798314	1.52767	0.0052257	0.126605	0.725619	3.67128e-05
MC	FOP5	0.00517868	0.97512	0.00531081	0.329508	0.892811	-1.40426e-06
MC	p10p	-0.00109368	-0.213915	0.00511271	0.830615	0.968119	-2.50792e-05
MC	p47r	-0.00429075	-0.819549	0.0052355	0.412479	0.957064	-9.06287e-06
MC	TGv	0.000339547	0.0708594	0.00479185	0.94351	0.986914	-2.28972e-05
MC	MBelt	-0.0114896	-2.17893	0.00527304	0.0293442	0.334532	0.000103481
MC	LBelt	-0.00981924	-1.89601	0.00517891	0.0579683	0.453665	6.95943e-05
MC	A4	0.00817936	1.60513	0.00509577	0.108476	0.697345	4.10755e-05
MC	STSva	-0.00313844	-0.586672	0.00534957	0.557428	0.968119	-1.87806e-05
MC	TE1m	0.00327153	0.62554	0.00522993	0.531621	0.968119	-1.67723e-05
MC	PI	0.00226207	0.445208	0.00508092	0.656172	0.968119	-2.26775e-05
MC	a32pr	0.00125019	0.230808	0.00541658	0.817465	0.968119	-2.79876e-05
MC	p24	0.006016	1.11516	0.00539474	0.26479	0.892811	7.10015e-06
ICVF	V1	0.00168281	0.55202	0.00304846	0.580939	0.915897	-8.22328e-06
ICVF	MST	-0.00806205	-2.07428	0.00388667	0.038061	0.375764	5.3926e-05
ICVF	V6	-0.00269594	-0.567127	0.00475368	0.570632	0.915897	-1.77819e-05
ICVF	V2	0.0030069	1.08835	0.00276282	0.276451	0.72989	1.75628e-06
ICVF	V3	0.00300431	1.0546	0.00284877	0.291616	0.730978	1.06641e-06
ICVF	V4	0.00279689	0.961114	0.00291005	0.336502	0.758578	-7.37527e-07
ICVF	V8	0.000101573	0.0286107	0.00355017	0.977175	0.982634	-1.42982e-05
ICVF	4	0.00124412	0.290918	0.00427653	0.771116	0.943524	-1.91711e-05
ICVF	3b	-0.00331382	-0.669185	0.00495201	0.503382	0.881982	-1.49746e-05
ICVF	FEF	-0.00232271	-0.553778	0.0041943	0.579735	0.915897	-1.66479e-05
ICVF	PEF	0.00232304	0.47447	0.00489608	0.635168	0.938441	-2.08543e-05
ICVF	55b	-0.00286275	-0.70768	0.00404526	0.479149	0.87118	-1.02124e-05
ICVF	V3A	0.00836668	2.24888	0.00372038	0.0245271	0.314923	6.10883e-05
ICVF	RSC	0.00279239	0.899387	0.00310477	0.368454	0.771182	-2.41205e-06
ICVF	POS2	0.00727817	2.0716	0.00351331	0.0383112	0.375764	4.61151e-05
ICVF	V7	0.00600229	1.44353	0.00415806	0.14888	0.630096	2.04039e-05
ICVF	IPS1	0.00305225	0.716747	0.00425848	0.473536	0.87118	-1.05395e-05
ICVF	FFC	-0.00188676	-0.587169	0.00321332	0.557095	0.915897	-7.75297e-06
ICVF	V3B	0.00828489	2.22269	0.00372741	0.0262436	0.314923	5.85912e-05
ICVF	LO1	0.00616938	1.57011	0.00392927	0.1164	0.616236	2.39549e-05
ICVF	LO2	-0.00173656	-0.469429	0.00369931	0.638766	0.938441	-1.17132e-05
ICVF	PIT	1.79475e-05	0.00533321	0.00336524	0.995745	0.995745	-1.28418e-05
ICVF	MT	-0.00552899	-1.28647	0.00429779	0.198287	0.677672	1.36213e-05
ICVF	A1	0.00480989	1.10775	0.00434203	0.267978	0.72989	4.48262e-06
ICVF	PSL	-0.00614153	-1.74324	0.00352306	0.0813017	0.522654	3.30885e-05
ICVF	SFL	0.00322025	0.741094	0.00434527	0.458642	0.868217	-1.16577e-05
ICVF	PCV	-0.00392294	-1.12925	0.00347395	0.258803	0.72989	5.85474e-06
ICVF	STV	-0.00120697	-0.376036	0.00320972	0.706893	0.940794	-1.02532e-05
ICVF	7Pm	-0.00366206	-0.853032	0.00429299	0.393648	0.808182	-6.97932e-06
ICVF	7m	-0.00473392	-1.47733	0.00320436	0.139596	0.630096	2.24014e-05
ICVF	POS1	0.00759061	2.46279	0.00308211	0.0137911	0.225673	5.54797e-05
ICVF	23d	-0.00393944	-1.09317	0.00360369	0.274328	0.72989	4.89679e-06
ICVF	v23ab	-0.000569164	-0.157368	0.00361678	0.874956	0.961026	-1.92282e-05
ICVF	d23ab	-0.000710724	-0.208981	0.0034009	0.834464	0.955302	-2.10835e-05
ICVF	31pv	0.00681921	2.00917	0.00339404	0.0445273	0.380278	5.74284e-05
ICVF	5m	0.000160893	0.0328231	0.00490183	0.973816	0.982634	-2.68035e-05
ICVF	5mv	0.00177873	0.4557	0.0039033	0.648609	0.940794	-1.76464e-05
ICVF	23c	-0.00123595	-0.303345	0.00407439	0.761629	0.943524	-2.43035e-05
ICVF	5L	0.00133549	0.314776	0.00424267	0.752934	0.943524	-2.21334e-05
ICVF	24dd	0.00536477	1.26467	0.00424205	0.206001	0.677672	1.54329e-05
ICVF	24dv	-0.000582325	-0.138974	0.00419017	0.889471	0.961026	-2.59432e-05
ICVF	7AL	0.00518867	1.25986	0.00411845	0.20773	0.677672	1.35489e-05
ICVF	SCEF	-0.00117748	-0.293737	0.00400863	0.768961	0.943524	-2.4615e-05
ICVF	6ma	0.000534855	0.131152	0.00407813	0.895656	0.961026	-2.36375e-05
ICVF	7Am	-0.00045945	-0.116071	0.00395836	0.907597	0.961026	-2.26133e-05
ICVF	7PL	0.00360314	0.848366	0.00424716	0.396241	0.808182	-5.99693e-06
ICVF	7PC	-0.00422208	-1.07911	0.00391257	0.280548	0.72989	3.36467e-06
ICVF	LIPv	-0.000930719	-0.232323	0.00400614	0.816289	0.955302	-1.76666e-05
ICVF	VIP	-0.00527512	-1.25131	0.00421569	0.210831	0.677672	1.25545e-05
ICVF	MIP	0.00123669	0.312156	0.00396178	0.754924	0.943524	-1.5773e-05
ICVF	1	0.00213612	0.56642	0.00377127	0.571112	0.915897	-1.19335e-05
ICVF	2	0.00455749	1.17473	0.00387962	0.240113	0.70853	6.68121e-06
ICVF	3a	0.00355103	0.963499	0.00368556	0.335304	0.758578	-1.24067e-06
ICVF	6d	-0.00227681	-0.490004	0.0046465	0.624134	0.936201	-1.96304e-05
ICVF	6mp	-0.00149238	-0.336273	0.004438	0.736667	0.940794	-2.29379e-05
ICVF	6v	0.0015349	0.388586	0.00394997	0.697585	0.940794	-1.60605e-05
ICVF	p24pr	-0.000687466	-0.170997	0.00402034	0.864227	0.961026	-2.64274e-05
ICVF	33pr	-0.007987	-1.9477	0.00410074	0.0514599	0.385949	6.87456e-05
ICVF	a24pr	-0.00517324	-1.21504	0.00425768	0.224361	0.6829	1.32776e-05
ICVF	p32pr	0.00143936	0.368331	0.0039078	0.712629	0.940794	-2.24818e-05
ICVF	a24	0.00339769	1.03821	0.00327264	0.29918	0.730978	1.39725e-06
ICVF	d32	-0.00295423	-0.759936	0.00388748	0.447299	0.868217	-1.10957e-05
ICVF	8BM	-0.00521249	-1.3241	0.00393664	0.18548	0.677672	2.03699e-05
ICVF	p32	-0.00346154	-0.911502	0.00379761	0.362038	0.771182	-4.04398e-06
ICVF	10r	0.000470191	0.121982	0.00385459	0.902914	0.961026	-2.11047e-05
ICVF	47m	-0.00517731	-1.30923	0.00395445	0.190464	0.677672	1.3158e-05
ICVF	8Av	-0.00153586	-0.405094	0.00379135	0.685411	0.940794	-1.64278e-05
ICVF	8Ad	0.00104683	0.270203	0.00387423	0.787006	0.944407	-2.08817e-05
ICVF	9m	0.00262009	0.736437	0.00355779	0.46147	0.868217	-1.04114e-05
ICVF	8BL	0.00150251	0.337087	0.00445733	0.736053	0.940794	-2.25836e-05
ICVF	9p	0.00276288	0.673574	0.00410183	0.500587	0.881982	-1.24992e-05
ICVF	10d	-0.00507742	-1.22345	0.0041501	0.22117	0.6829	1.01494e-05
ICVF	8C	-0.000256137	-0.0756849	0.00338425	0.93967	0.961026	-1.49089e-05
ICVF	44	-0.00363678	-1.33949	0.00271505	0.18042	0.677672	8.2867e-06
ICVF	45	-0.00763449	-2.05732	0.0037109	0.039664	0.375764	5.71721e-05
ICVF	47l	-0.00636017	-1.79643	0.00354046	0.0724364	0.501483	3.8584e-05
ICVF	a47r	-0.00153346	-0.465931	0.00329118	0.641268	0.938441	-1.115e-05
ICVF	6r	-0.00393456	-1.11387	0.00353232	0.265342	0.72989	4.15424e-06
ICVF	IFJa	-0.00906027	-2.26913	0.00399283	0.0232669	0.314923	8.55725e-05
ICVF	IFJp	-0.00215878	-0.507947	0.00425001	0.611494	0.936201	-1.74018e-05
ICVF	IFSp	-0.00362322	-0.901361	0.00401972	0.367403	0.771182	-3.85892e-06
ICVF	IFSa	-0.000521032	-0.133859	0.0038924	0.893515	0.961026	-1.9283e-05
ICVF	p9-46v	0.00139122	0.369908	0.00376099	0.711453	0.940794	-1.5818e-05
ICVF	46	-0.00154776	-0.41479	0.00373141	0.678298	0.940794	-1.66167e-05
ICVF	a9-46v	-0.00536478	-1.42729	0.00375872	0.153506	0.630096	1.84913e-05
ICVF	9-46d	-0.000313687	-0.084959	0.00369221	0.932295	0.961026	-1.92506e-05
ICVF	9a	0.000475817	0.111363	0.00427267	0.911329	0.961026	-2.21187e-05
ICVF	10v	-0.00139537	-0.365917	0.00381337	0.71443	0.940794	-1.75589e-05
ICVF	a10p	0.00363019	0.907123	0.00400187	0.364349	0.771182	-3.40675e-06
ICVF	10pp	0.00152109	0.381369	0.0039885	0.702932	0.940794	-1.74879e-05
ICVF	11l	0.00412314	1.26976	0.00324718	0.20418	0.677672	8.17436e-06
ICVF	13l	0.000279684	0.0911967	0.00306682	0.927337	0.961026	-1.22228e-05
ICVF	OFC	-0.00566353	-1.281	0.00442118	0.200203	0.677672	1.65428e-05
ICVF	47s	-0.00880911	-2.52748	0.00348533	0.0114931	0.225673	9.55906e-05
ICVF	LIPd	0.00129155	0.328968	0.00392606	0.742182	0.940794	-1.65762e-05
ICVF	6a	-0.00438122	-1.04673	0.00418561	0.29523	0.730978	2.50799e-06
ICVF	i6-8	0.000943623	0.214046	0.0044085	0.830512	0.955302	-2.54276e-05
ICVF	s6-8	-0.00541184	-1.24096	0.00436101	0.21463	0.67778	1.35293e-05
ICVF	43	-0.000991669	-0.331614	0.00299043	0.740183	0.940794	-1.0211e-05
ICVF	OP4	0.00176366	0.622881	0.00283145	0.533367	0.899278	-6.2794e-06
ICVF	OP1	-0.00303291	-1.00282	0.00302438	0.315956	0.750081	6.97165e-08
ICVF	OP2-3	0.00873552	2.59229	0.00336981	0.00953841	0.214614	7.81294e-05
ICVF	52	0.00667699	1.69576	0.00393745	0.0899403	0.555462	3.28377e-05
ICVF	RI	0.000739957	0.2234	0.00331225	0.823225	0.955302	-1.29465e-05
ICVF	PFcm	-0.00126099	-0.438468	0.0028759	0.66105	0.940794	-8.43554e-06
ICVF	PoI2	-0.0073778	-2.1806	0.00338338	0.0292202	0.328727	7.51456e-05
ICVF	TA2	-0.00548719	-1.2065	0.00454802	0.227633	0.6829	1.03097e-05
ICVF	FOP4	0.0016291	0.506978	0.00321336	0.612174	0.936201	-1.07306e-05
ICVF	MI	-0.00370085	-1.07174	0.00345313	0.283846	0.72989	2.7653e-06
ICVF	Pir	0.0019516	0.545874	0.00357519	0.585157	0.915897	-1.18068e-05
ICVF	AVI	-0.00104767	-0.336789	0.00311077	0.736278	0.940794	-1.35961e-05
ICVF	AAIC	-0.00538392	-1.68118	0.00320246	0.0927379	0.555462	3.06795e-05
ICVF	FOP1	-0.00910656	-2.49483	0.00365017	0.0126067	0.225673	9.30951e-05
ICVF	FOP3	0.00619055	1.85541	0.00333648	0.0635466	0.457536	3.30207e-05
ICVF	FOP2	0.00157979	0.435593	0.00362676	0.663135	0.940794	-1.3081e-05
ICVF	PFt	-0.00195643	-0.547848	0.00357113	0.5838	0.915897	-1.23748e-05
ICVF	AIP	0.00155451	0.496261	0.00313244	0.619714	0.936201	-1.01593e-05
ICVF	EC	-0.0073272	-1.58199	0.00463164	0.113662	0.616236	4.21074e-05
ICVF	PreS	0.0109462	2.63092	0.00416058	0.0085194	0.214614	0.000107574
ICVF	H	0.0038236	0.756341	0.00505539	0.44945	0.868217	-1.18408e-05
ICVF	ProS	0.00847999	2.41258	0.0035149	0.0158455	0.237682	6.43058e-05
ICVF	PeEc	0.00039533	0.106353	0.00371715	0.915303	0.961026	-1.89768e-05
ICVF	STGa	0.000317321	0.0767631	0.00413378	0.938813	0.961026	-2.00308e-05
ICVF	PBelt	0.00292682	0.743157	0.00393836	0.457392	0.868217	-7.66539e-06
ICVF	A5	-0.00946887	-2.90188	0.00326301	0.00371186	0.126652	9.1195e-05
ICVF	PHA1	0.00494526	1.51115	0.00327252	0.130761	0.630096	1.69316e-05
ICVF	PHA3	0.00917632	2.86131	0.00320704	0.00422172	0.126652	9.51765e-05
ICVF	STSda	-0.014194	-3.96708	0.00357794	7.29181e-05	0.0131253	0.000225545
ICVF	STSdp	0.00272615	0.765266	0.00356236	0.444119	0.868217	-5.58862e-06
ICVF	STSvp	0.00369181	1.12621	0.00327808	0.260086	0.72989	3.60332e-06
ICVF	TGd	0.00247231	0.659485	0.00374885	0.509589	0.881982	-9.18932e-06
ICVF	TE1a	-0.00122517	-0.3698	0.00331306	0.711534	0.940794	-1.25263e-05
ICVF	TE1p	-0.000789456	-0.27898	0.00282979	0.780262	0.943524	-9.00511e-06
ICVF	TE2a	0.00157395	0.497103	0.00316624	0.61912	0.936201	-8.98551e-06
ICVF	TF	0.00471644	1.41348	0.00333676	0.157524	0.630096	1.42376e-05
ICVF	TE2p	-0.000382136	-0.10897	0.0035068	0.913227	0.961026	-1.34639e-05
ICVF	PHT	-0.000668951	-0.227595	0.00293921	0.819962	0.955302	-9.93143e-06
ICVF	PH	0.00197655	0.620339	0.00318625	0.535039	0.899278	-7.11048e-06
ICVF	TPOJ1	-0.00300449	-0.943228	0.00318533	0.345571	0.767936	-1.23831e-06
ICVF	TPOJ2	0.00582022	1.6663	0.00349289	0.0956629	0.555462	2.59142e-05
ICVF	TPOJ3	0.00590156	1.4624	0.00403552	0.143641	0.630096	2.07805e-05
ICVF	DVT	0.0112183	3.21273	0.00349183	0.00131611	0.102946	0.000144286
ICVF	PGp	-0.00359494	-1.03535	0.0034722	0.300513	0.730978	1.06804e-06
ICVF	IP2	-0.00341496	-0.842346	0.00405411	0.399601	0.808182	-6.86742e-06
ICVF	IP1	0.00380334	1.08324	0.00351109	0.278712	0.72989	2.89545e-06
ICVF	IP0	0.0120839	3.13574	0.0038536	0.00171576	0.102946	0.00015652
ICVF	PFop	0.000741376	0.259376	0.0028583	0.795347	0.948095	-1.0715e-05
ICVF	PF	-0.00441979	-1.94844	0.00226837	0.0513707	0.385949	1.97388e-05
ICVF	PFm	-0.00196712	-0.733844	0.00268058	0.463049	0.868217	-4.73874e-06
ICVF	PGi	0.00099695	0.366772	0.00271817	0.713791	0.940794	-7.70418e-06
ICVF	PGs	0.0010869	0.343421	0.00316492	0.731284	0.940794	-1.11529e-05
ICVF	V6A	-0.00449907	-1.00128	0.00449333	0.316701	0.750081	6.33088e-08
ICVF	VMV1	0.000973983	0.277982	0.00350376	0.781028	0.943524	-1.36499e-05
ICVF	VMV3	0.00530184	1.47772	0.00358785	0.139493	0.630096	1.81269e-05
ICVF	PHA2	0.00739341	1.63603	0.00451913	0.101844	0.572874	3.96426e-05
ICVF	V4t	-0.00587157	-1.4252	0.00411981	0.154108	0.630096	1.93993e-05
ICVF	FST	0.00462738	1.25904	0.00367533	0.208026	0.677672	8.58047e-06
ICVF	V3CD	0.000554279	0.155358	0.00356776	0.87654	0.961026	-1.38512e-05
ICVF	LO3	0.00547964	1.46229	0.0037473	0.143672	0.630096	1.79594e-05
ICVF	VMV2	0.00367839	0.959835	0.00383232	0.337146	0.758578	-1.24292e-06
ICVF	31pd	-0.0025626	-0.637587	0.00401922	0.523747	0.897852	-1.53535e-05
ICVF	31a	-0.00230119	-0.665924	0.00345564	0.505464	0.881982	-1.20065e-05
ICVF	VVC	-0.000683604	-0.203759	0.00335496	0.838543	0.955302	-1.40223e-05
ICVF	25	0.000852062	0.209951	0.00405838	0.833707	0.955302	-2.07259e-05
ICVF	s32	-0.00737362	-1.9911	0.00370329	0.0464784	0.380278	6.42256e-05
ICVF	pOFC	-0.00576098	-1.35486	0.00425209	0.175472	0.677672	2.09792e-05
ICVF	PoI1	-0.00726972	-1.99122	0.00365088	0.0464647	0.380278	6.54765e-05
ICVF	Ig	0.00588453	1.75868	0.003346	0.0786424	0.522654	3.09662e-05
ICVF	FOP5	0.00403602	0.967252	0.00417267	0.333425	0.758578	-1.35555e-06
ICVF	p10p	-0.0105724	-2.87421	0.00367838	0.00405306	0.126652	0.000120566
ICVF	p47r	-0.000474195	-0.128528	0.00368943	0.897732	0.961026	-1.75411e-05
ICVF	TGv	-0.00264136	-0.710776	0.00371616	0.477228	0.87118	-9.7762e-06
ICVF	MBelt	-0.00016513	-0.0386671	0.00427057	0.969156	0.982634	-1.95026e-05
ICVF	LBelt	-0.000359106	-0.0937931	0.00382871	0.925274	0.961026	-1.60621e-05
ICVF	A4	-0.00373279	-0.933561	0.00399844	0.350538	0.769473	-2.40898e-06
ICVF	STSva	-0.000355272	-0.120871	0.00293927	0.903794	0.961026	-1.0908e-05
ICVF	TE1m	-0.00473522	-1.42865	0.00331447	0.153114	0.630096	1.39355e-05
ICVF	PI	-0.00268805	-0.613475	0.00438168	0.539567	0.899278	-1.2655e-05
ICVF	a32pr	-0.00559035	-1.45559	0.0038406	0.145515	0.630096	2.90354e-05
ICVF	p24	-0.002469	-0.665425	0.00371041	0.505783	0.881982	-1.26485e-05
ISOVF	V1	0.00228444	0.589364	0.0038761	0.555621	0.949379	-9.82672e-06
ISOVF	MST	0.00887602	1.85291	0.00479033	0.0639052	0.949379	5.59972e-05
ISOVF	V6	-0.00104876	-0.233728	0.00448709	0.815197	0.963224	-1.90549e-05
ISOVF	V2	9.48621e-05	0.0250245	0.00379077	0.980036	0.990465	-1.44093e-05
ISOVF	V3	-0.00162789	-0.368134	0.00442199	0.712776	0.949379	-1.69163e-05
ISOVF	V4	-0.00766947	-1.72269	0.00445202	0.0849539	0.949379	3.90081e-05
ISOVF	V8	0.00152801	0.31288	0.00488368	0.754374	0.949379	-2.15514e-05
ISOVF	4	-0.000334378	-0.090062	0.00371275	0.928239	0.990465	-1.36361e-05
ISOVF	3b	-0.00160889	-0.352111	0.00456928	0.724758	0.949379	-1.82749e-05
ISOVF	FEF	-0.00172576	-0.44171	0.00390699	0.658702	0.949379	-1.22382e-05
ISOVF	PEF	0.00474563	1.00362	0.00472853	0.315571	0.949379	1.62306e-07
ISOVF	55b	0.00681583	1.67659	0.0040653	0.0936334	0.949379	2.99576e-05
ISOVF	V3A	-0.00183416	-0.382338	0.00479724	0.702213	0.949379	-1.96415e-05
ISOVF	RSC	0.00151938	0.295037	0.00514979	0.767968	0.949379	-2.43769e-05
ISOVF	POS2	0.00016617	0.0349009	0.00476119	0.972159	0.990465	-2.25295e-05
ISOVF	V7	0.000915892	0.191649	0.004779	0.848018	0.96618	-2.202e-05
ISOVF	IPS1	0.00419176	0.995599	0.00421029	0.319452	0.949379	-1.55898e-07
ISOVF	FFC	-0.00130883	-0.264995	0.00493908	0.791015	0.949379	-2.29257e-05
ISOVF	V3B	-0.00379925	-0.87643	0.00433492	0.380803	0.949379	-4.34903e-06
ISOVF	LO1	0.00147135	0.288784	0.00509499	0.772748	0.949379	-2.37707e-05
ISOVF	LO2	-0.00422061	-0.820863	0.00514168	0.411731	0.949379	-8.69876e-06
ISOVF	PIT	-0.0045756	-0.904252	0.00506009	0.365868	0.949379	-4.76506e-06
ISOVF	MT	-0.00304673	-0.669387	0.00455152	0.503253	0.949379	-1.14113e-05
ISOVF	A1	0.00494129	1.26642	0.00390178	0.205372	0.949379	9.17196e-06
ISOVF	PSL	0.000521642	0.131506	0.00396666	0.895375	0.990465	-1.54716e-05
ISOVF	SFL	0.00396364	0.894278	0.00443222	0.37118	0.949379	-3.92368e-06
ISOVF	PCV	0.00141107	0.319452	0.00441717	0.749386	0.949379	-1.76188e-05
ISOVF	STV	0.000145378	0.0325633	0.00446446	0.974023	0.990465	-1.98642e-05
ISOVF	7Pm	0.0008823	0.191556	0.00460598	0.848092	0.96618	-2.04265e-05
ISOVF	7m	0.00245598	0.638026	0.00384935	0.523461	0.949379	-8.8356e-06
ISOVF	POS1	-0.00281708	-0.538251	0.00523377	0.590408	0.949379	-1.93617e-05
ISOVF	23d	0.00159533	0.410987	0.00388172	0.681085	0.949379	-1.25112e-05
ISOVF	v23ab	-0.000308896	-0.0667948	0.00462455	0.946745	0.990465	-2.13011e-05
ISOVF	d23ab	-0.00202143	-0.516306	0.00391518	0.605644	0.949379	-1.12466e-05
ISOVF	31pv	-0.0018564	-0.43706	0.00424746	0.662071	0.949379	-1.46289e-05
ISOVF	5m	-0.00587146	-1.2932	0.00454024	0.19595	0.949379	1.38108e-05
ISOVF	5mv	-0.00534048	-1.14554	0.00466198	0.251994	0.949379	6.76951e-06
ISOVF	23c	-0.00197031	-0.514487	0.00382967	0.606915	0.949379	-1.07609e-05
ISOVF	5L	0.00430257	1.01613	0.00423427	0.309575	0.949379	5.82222e-07
ISOVF	24dd	-0.00735178	-1.66032	0.00442794	0.0968604	0.949379	3.44322e-05
ISOVF	24dv	-0.00753015	-1.59208	0.00472976	0.111377	0.949379	3.43736e-05
ISOVF	7AL	0.00271056	0.64898	0.00417664	0.516356	0.949379	-1.00698e-05
ISOVF	SCEF	0.00445086	1.04982	0.00423966	0.293811	0.949379	1.83096e-06
ISOVF	6ma	0.000895518	0.211012	0.00424391	0.832879	0.96399	-1.71716e-05
ISOVF	7Am	-0.0033341	-0.781781	0.00426474	0.434349	0.949379	-7.0551e-06
ISOVF	7PL	0.00133006	0.294784	0.00451197	0.76816	0.949379	-1.85171e-05
ISOVF	7PC	0.00309074	0.743026	0.00415966	0.457472	0.949379	-7.7503e-06
ISOVF	LIPv	0.00195796	0.447911	0.00437131	0.65422	0.949379	-1.52564e-05
ISOVF	VIP	0.00221592	0.507078	0.00436998	0.612103	0.949379	-1.41258e-05
ISOVF	MIP	0.00491309	1.05599	0.00465258	0.29098	0.949379	2.49144e-06
ISOVF	1	0.00102943	0.272484	0.00377795	0.785252	0.949379	-1.32079e-05
ISOVF	2	0.00122778	0.341676	0.0035934	0.732597	0.949379	-1.14106e-05
ISOVF	3a	0.000889733	0.277012	0.00321189	0.781773	0.949379	-9.53077e-06
ISOVF	6d	0.00432923	0.999706	0.00433051	0.31746	0.949379	-1.099e-08
ISOVF	6mp	0.00504917	1.14664	0.00440345	0.251539	0.949379	6.08656e-06
ISOVF	6v	0.00449676	1.07552	0.00418099	0.282149	0.949379	2.74684e-06
ISOVF	p24pr	0.00267244	0.656617	0.00407001	0.511432	0.949379	-9.38982e-06
ISOVF	33pr	0.0022285	0.449367	0.0049592	0.65317	0.949379	-1.96071e-05
ISOVF	a24pr	0.00162342	0.349703	0.00464228	0.726564	0.949379	-1.89404e-05
ISOVF	p32pr	-0.00456679	-1.00989	0.00452206	0.312555	0.949379	4.06539e-07
ISOVF	a24	0.00957525	1.98972	0.00481236	0.0466302	0.949379	6.84998e-05
ISOVF	d32	-0.0107039	-2.29828	0.00465738	0.0215526	0.891805	9.2968e-05
ISOVF	8BM	-0.000141572	-0.0317029	0.00446557	0.974709	0.990465	-1.9919e-05
ISOVF	p32	-0.00626874	-1.2376	0.00506526	0.215875	0.949379	1.37001e-05
ISOVF	10r	0.00184622	0.387995	0.00475836	0.698023	0.949379	-1.922e-05
ISOVF	47m	0.00147573	0.303924	0.0048556	0.761187	0.949379	-2.13698e-05
ISOVF	8Av	0.00572665	1.39503	0.00410502	0.163015	0.949379	1.5952e-05
ISOVF	8Ad	-0.00462053	-1.15097	0.00401447	0.249753	0.949379	5.25202e-06
ISOVF	9m	-0.00363926	-0.84076	0.00432854	0.400489	0.949379	-5.5006e-06
ISOVF	8BL	-0.00289815	-0.649861	0.00445965	0.515787	0.949379	-1.14897e-05
ISOVF	9p	-0.00271207	-0.623036	0.00435298	0.533265	0.949379	-1.1607e-05
ISOVF	10d	-0.00655538	-1.42138	0.00461198	0.155216	0.949379	2.1754e-05
ISOVF	8C	0.0011123	0.264821	0.00420017	0.791149	0.949379	-1.63639e-05
ISOVF	44	0.00189944	0.42687	0.0044497	0.669477	0.949379	-1.62662e-05
ISOVF	45	0.000434113	0.0850421	0.00510468	0.932228	0.990465	-2.59047e-05
ISOVF	47l	0.0014697	0.292657	0.00502192	0.769786	0.949379	-2.30036e-05
ISOVF	a47r	-0.000108715	-0.0243441	0.00446575	0.980578	0.990465	-1.99857e-05
ISOVF	6r	-0.000376467	-0.102787	0.00366259	0.918133	0.990465	-1.33026e-05
ISOVF	IFJa	-0.00145114	-0.369526	0.00392702	0.711738	0.949379	-1.33518e-05
ISOVF	IFJp	0.000844105	0.211668	0.00398786	0.832367	0.96399	-1.51994e-05
ISOVF	IFSp	-0.00189027	-0.475511	0.00397523	0.634426	0.949379	-1.22103e-05
ISOVF	IFSa	-0.00202325	-0.505503	0.00400245	0.613209	0.949379	-1.18871e-05
ISOVF	p9-46v	4.31504e-05	0.0100208	0.00430609	0.992005	0.992005	-1.85524e-05
ISOVF	46	0.00143591	0.342952	0.00418691	0.731637	0.949379	-1.55236e-05
ISOVF	a9-46v	-0.00375952	-0.844216	0.00445327	0.398555	0.949379	-5.69378e-06
ISOVF	9-46d	-0.00544022	-1.29869	0.00418901	0.19406	0.949379	1.20687e-05
ISOVF	9a	-0.00591453	-1.31903	0.00448401	0.18717	0.949379	1.49056e-05
ISOVF	10v	-0.00651797	-1.48275	0.00439586	0.13815	0.949379	2.31904e-05
ISOVF	a10p	-0.0044118	-0.957289	0.00460863	0.338429	0.949379	-1.77876e-06
ISOVF	10pp	-0.00898065	-1.837	0.00488877	0.0662199	0.949379	5.68582e-05
ISOVF	11l	0.000130234	0.0262583	0.00495974	0.979052	0.990465	-2.53333e-05
ISOVF	13l	-0.00330495	-0.679118	0.00486653	0.497068	0.949379	-1.30348e-05
ISOVF	OFC	-0.000452361	-0.0827163	0.00546883	0.934078	0.990465	-2.97795e-05
ISOVF	47s	-0.00093494	-0.179448	0.00521008	0.857587	0.970853	-2.64417e-05
ISOVF	LIPd	-0.00284161	-0.630256	0.00450866	0.528532	0.949379	-1.22276e-05
ISOVF	6a	0.00513499	1.36861	0.00375196	0.17113	0.949379	1.23084e-05
ISOVF	i6-8	0.00327157	0.768065	0.0042595	0.442454	0.949379	-7.45752e-06
ISOVF	s6-8	0.00601293	1.32371	0.00454248	0.185609	0.949379	1.55805e-05
ISOVF	43	0.00557452	1.08928	0.00511762	0.276039	0.949379	4.89914e-06
ISOVF	OP4	-0.00201266	-0.381372	0.00527741	0.70293	0.949379	-2.38363e-05
ISOVF	OP1	-0.000682151	-0.126073	0.00541075	0.899675	0.990465	-2.8886e-05
ISOVF	OP2-3	-0.00256239	-0.473569	0.0054108	0.63581	0.949379	-2.26279e-05
ISOVF	52	0.00472339	1.09924	0.00429695	0.27167	0.949379	3.85358e-06
ISOVF	RI	0.00158072	0.353751	0.00446844	0.723528	0.949379	-1.74687e-05
ISOVF	PFcm	-0.00115645	-0.229168	0.00504633	0.81874	0.963224	-2.42013e-05
ISOVF	PoI2	0.000136595	0.0311187	0.00438947	0.975175	0.990465	-1.9235e-05
ISOVF	TA2	0.00295092	0.611042	0.00482932	0.541176	0.949379	-1.46334e-05
ISOVF	FOP4	-0.00170991	-0.322711	0.00529857	0.746916	0.949379	-2.53884e-05
ISOVF	MI	0.00305055	0.75346	0.00404872	0.451179	0.949379	-7.06263e-06
ISOVF	Pir	-0.00643064	-1.2701	0.00506309	0.204057	0.949379	1.57908e-05
ISOVF	AVI	0.00269838	0.566684	0.0047617	0.570933	0.949379	-1.54057e-05
ISOVF	AAIC	-0.00473894	-0.953178	0.00497173	0.340507	0.949379	-2.26442e-06
ISOVF	FOP1	-0.0056829	-1.04147	0.00545661	0.297665	0.949379	2.51968e-06
ISOVF	FOP3	-0.00169615	-0.337076	0.00503197	0.736062	0.949379	-2.27858e-05
ISOVF	FOP2	-0.00718696	-1.33328	0.00539044	0.18245	0.949379	2.25637e-05
ISOVF	PFt	-0.00238205	-0.627951	0.00379337	0.530041	0.949379	-8.73933e-06
ISOVF	AIP	-0.00388706	-1.1064	0.00351325	0.268562	0.949379	2.76731e-06
ISOVF	EC	-0.00766344	-1.39937	0.00547637	0.161713	0.949379	2.86832e-05
ISOVF	PreS	0.00467823	0.919623	0.00508711	0.357777	0.949379	-4.01818e-06
ISOVF	H	0.00337875	0.653407	0.00517098	0.513499	0.949379	-1.52963e-05
ISOVF	ProS	-0.000525235	-0.105371	0.00498463	0.916082	0.990465	-2.55566e-05
ISOVF	PeEc	-0.00556528	-1.11105	0.00500901	0.266554	0.949379	5.87899e-06
ISOVF	STGa	-0.00515528	-1.00196	0.0051452	0.316371	0.949379	1.04069e-07
ISOVF	PBelt	0.00860056	2.2408	0.00383817	0.025046	0.891805	5.91923e-05
ISOVF	A5	0.00953436	2.20496	0.00432405	0.027464	0.891805	7.22269e-05
ISOVF	PHA1	-0.000638739	-0.116148	0.00549938	0.907536	0.990465	-3.05289e-05
ISOVF	PHA3	0.00156439	0.313979	0.00498246	0.753539	0.949379	-2.24703e-05
ISOVF	STSda	0.00543944	1.04884	0.00518616	0.294261	0.949379	2.74029e-06
ISOVF	STSdp	0.00327497	0.683106	0.00479424	0.494545	0.949379	-1.28131e-05
ISOVF	STSvp	-0.00131537	-0.326639	0.004027	0.743943	0.949379	-1.44843e-05
ISOVF	TGd	-0.00426357	-0.839112	0.00508106	0.401413	0.949379	-7.63747e-06
ISOVF	TE1a	-0.00670405	-1.57107	0.0042672	0.116177	0.949379	2.67347e-05
ISOVF	TE1p	0.00265359	0.621643	0.00426867	0.534181	0.949379	-1.11869e-05
ISOVF	TE2a	0.00201662	0.413261	0.00487977	0.679418	0.949379	-1.999e-05
ISOVF	TF	-0.00651543	-1.26507	0.00515027	0.205857	0.949379	1.63375e-05
ISOVF	TE2p	0.00196868	0.379441	0.00518836	0.704363	0.949379	-2.36105e-05
ISOVF	PHT	-0.00193446	-0.438847	0.00440804	0.660775	0.949379	-1.56469e-05
ISOVF	PH	0.00174104	0.353674	0.00492274	0.723586	0.949379	-2.13251e-05
ISOVF	TPOJ1	0.0076962	1.69726	0.00453447	0.0896564	0.949379	3.87031e-05
ISOVF	TPOJ2	-0.00397883	-0.893601	0.00445258	0.371542	0.949379	-3.99811e-06
ISOVF	TPOJ3	-0.00244342	-0.517573	0.00472092	0.60476	0.949379	-1.64129e-05
ISOVF	DVT	-0.00446488	-0.991197	0.00450453	0.321597	0.949379	-3.55351e-07
ISOVF	PGp	0.0033643	0.694552	0.00484384	0.487341	0.949379	-1.21716e-05
ISOVF	IP2	0.000428681	0.109548	0.00391319	0.912769	0.990465	-1.5148e-05
ISOVF	IP1	-0.00166105	-0.404761	0.00410378	0.685656	0.949379	-1.41161e-05
ISOVF	IP0	-0.00374234	-0.839249	0.00445915	0.401336	0.949379	-5.89663e-06
ISOVF	PFop	0.00106432	0.248543	0.00428224	0.803716	0.958072	-1.72637e-05
ISOVF	PF	0.00407934	1.04759	0.00389402	0.294835	0.949379	1.47864e-06
ISOVF	PFm	0.00271352	0.716655	0.00378636	0.473592	0.949379	-6.97461e-06
ISOVF	PGi	0.00357781	0.86925	0.00411597	0.384717	0.949379	-4.13435e-06
ISOVF	PGs	-0.00131	-0.299292	0.004377	0.76472	0.949379	-1.7452e-05
ISOVF	V6A	-0.00523636	-1.10643	0.00473267	0.268549	0.949379	5.01281e-06
ISOVF	VMV1	0.011898	2.17381	0.00547335	0.0297268	0.891805	0.000111943
ISOVF	VMV3	0.000491086	0.10423	0.00471155	0.916987	0.990465	-2.25517e-05
ISOVF	PHA2	0.00155059	0.297943	0.00520432	0.765749	0.949379	-2.43749e-05
ISOVF	V4t	0.00100658	0.207708	0.00484614	0.835458	0.96399	-2.25525e-05
ISOVF	FST	-0.00722889	-1.46201	0.00494448	0.143748	0.949379	2.78568e-05
ISOVF	V3CD	-0.00510604	-1.05991	0.00481744	0.289196	0.949379	2.86063e-06
ISOVF	LO3	-0.000119118	-0.0243414	0.00489365	0.98058	0.990465	-2.39312e-05
ISOVF	VMV2	0.00409385	0.793691	0.00515799	0.427381	0.949379	-9.89616e-06
ISOVF	31pd	0.0054806	1.26106	0.00434603	0.207296	0.949379	1.12575e-05
ISOVF	31a	-0.00344382	-0.81525	0.00422425	0.414935	0.949379	-5.97943e-06
ISOVF	VVC	0.00408249	0.840095	0.00485956	0.400862	0.949379	-7.01309e-06
ISOVF	25	0.00773181	1.57491	0.00490938	0.115288	0.949379	3.58838e-05
ISOVF	s32	0.00788924	1.56718	0.00503403	0.117082	0.949379	3.69199e-05
ISOVF	pOFC	0.00364132	0.659845	0.00551845	0.509358	0.949379	-1.72592e-05
ISOVF	PoI1	-0.00696565	-1.41206	0.00493297	0.157943	0.949379	2.405e-05
ISOVF	Ig	0.00234383	0.50379	0.0046524	0.614412	0.949379	-1.6097e-05
ISOVF	FOP5	-0.00168015	-0.320004	0.00525041	0.748967	0.949379	-2.46784e-05
ISOVF	p10p	-0.0028856	-0.613474	0.0047037	0.539567	0.949379	-1.38133e-05
ISOVF	p47r	-0.00858012	-1.91758	0.00447445	0.0551731	0.949379	5.35817e-05
ISOVF	TGv	-0.0119464	-2.32614	0.00513569	0.0200171	0.891805	0.000119009
ISOVF	MBelt	0.00175794	0.40101	0.00438377	0.688415	0.949379	-1.60887e-05
ISOVF	LBelt	0.0115723	2.8021	0.00412989	0.00508026	0.891805	0.000116611
ISOVF	A4	0.00191036	0.525389	0.00363609	0.599316	0.949379	-9.57723e-06
ISOVF	STSva	0.0035652	0.857144	0.00415939	0.391372	0.949379	-4.59483e-06
ISOVF	TE1m	0.00478841	1.14138	0.00419528	0.25372	0.949379	5.32463e-06
ISOVF	PI	0.00153448	0.309978	0.0049503	0.75658	0.949379	-2.22181e-05
ISOVF	a32pr	-0.00434764	-0.920296	0.00472417	0.357425	0.949379	-3.42098e-06
ISOVF	p24	-7.971e-05	-0.0188476	0.00422919	0.984963	0.990465	-1.79321e-05

## Sheet: S8
Regional regression - unstratified (ABCD) - accounting for global phenotype
SA = Surface area; CT = Cortical thickness; MC = Mean curvature; ICVF = Intracellular volume fraction; ISOVF = Isotropic volume fraction; p.adj = p-value adjusted (fdr=5%, n=180); variance explained specific on variance explained by PGS for autism
phenotype	brain region	beta	t-value	standard error	p-value	p.adj	variance explained
SA	V1	-0.0140737	-1.13822	0.0123647	0.255086	0.675227	4.49982e-05
SA	MST	-0.000248556	-0.0205256	0.0121096	0.983625	0.989729	-0.000145136
SA	V6	-0.00228742	-0.187876	0.0121752	0.850982	0.989729	-0.00014183
SA	V2	-0.0238065	-2.12982	0.0111777	0.0332364	0.284883	0.000438001
SA	V3	-0.0192416	-1.76088	0.0109273	0.0783206	0.41091	0.000247013
SA	V4	-0.0147941	-1.36686	0.0108234	0.171731	0.562029	9.97909e-05
SA	V8	0.000377333	0.0325574	0.0115898	0.974029	0.989729	-0.000131845
SA	4	0.00485592	0.522249	0.0092981	0.601521	0.958756	-6.28521e-05
SA	3b	0.00701228	0.708758	0.00989376	0.478508	0.90652	-4.8313e-05
SA	FEF	0.00430699	0.351045	0.0122691	0.725569	0.989729	-0.000130787
SA	PEF	0.00288863	0.23164	0.0124703	0.816827	0.989729	-0.000149949
SA	55b	-0.000111834	-0.00967004	0.011565	0.992285	0.992285	-0.000134361
SA	V3A	-0.00665267	-0.558503	0.0119116	0.576527	0.943407	-9.7196e-05
SA	RSC	0.00336063	0.339839	0.00988888	0.733992	0.989729	-8.593e-05
SA	POS2	0.00378631	0.326421	0.0115994	0.744119	0.989729	-0.000119335
SA	V7	-0.00200231	-0.156971	0.0127559	0.875274	0.989729	-0.000158963
SA	IPS1	0.00486647	0.381558	0.0127542	0.702806	0.989729	-0.000139204
SA	FFC	-0.0110815	-1.05068	0.010547	0.29346	0.72349	1.14492e-05
SA	V3B	0.00505421	0.414588	0.0121909	0.678462	0.989729	-0.000122657
SA	LO1	-0.0114675	-0.950797	0.0120609	0.341754	0.788663	-1.37568e-05
SA	LO2	-0.00295838	-0.263063	0.0112459	0.792513	0.989729	-0.000115242
SA	PIT	-0.00928518	-0.818832	0.0113395	0.412922	0.844614	-4.14638e-05
SA	MT	-0.00762345	-0.637834	0.0119521	0.523611	0.90652	-8.38842e-05
SA	A1	0.0305788	2.63821	0.0115907	0.00836084	0.16668	0.000783555
SA	PSL	0.0135856	1.17943	0.0115188	0.238285	0.647283	5.19974e-05
SA	SFL	-0.0115604	-1.04237	0.0110905	0.297292	0.72349	1.06071e-05
SA	PCV	0.0239083	1.95502	0.0122292	0.0506372	0.337581	0.000413695
SA	STV	-0.00280354	-0.239964	0.0116832	0.810368	0.989729	-0.00012984
SA	7Pm	0.0172885	1.37707	0.0125545	0.168553	0.561844	0.000139127
SA	7m	0.0223362	1.99579	0.0111916	0.0460117	0.318543	0.00037054
SA	POS1	-0.00276833	-0.272038	0.0101763	0.785605	0.989729	-9.5929e-05
SA	23d	-0.00721287	-0.64766	0.0111368	0.517235	0.90652	-7.10412e-05
SA	v23ab	0.0167962	1.57899	0.0106373	0.114403	0.487179	0.000169941
SA	d23ab	0.0190499	1.81299	0.0105075	0.0698946	0.396265	0.000249942
SA	31pv	0.0161856	1.37722	0.0117524	0.168506	0.561844	0.00012219
SA	5m	0.00640415	0.54399	0.0117725	0.586473	0.951037	-9.91846e-05
SA	5mv	0.00450987	0.408647	0.0110361	0.682817	0.989729	-0.000109404
SA	23c	-0.00682197	-0.648474	0.01052	0.516709	0.90652	-6.50594e-05
SA	5L	0.00990792	0.84636	0.0117065	0.397393	0.835184	-3.97285e-05
SA	24dd	0.00262854	0.260041	0.0101082	0.794843	0.989729	-0.000100768
SA	24dv	-0.00396324	-0.374249	0.0105898	0.708235	0.989729	-0.000101291
SA	7AL	0.0109452	0.892307	0.0122661	0.372272	0.815979	-3.08722e-05
SA	SCEF	0.0141155	1.49521	0.00944045	0.134923	0.495635	0.000112632
SA	6ma	-0.0100521	-0.843424	0.0119182	0.399033	0.835184	-4.13186e-05
SA	7Am	0.0200605	1.61053	0.0124558	0.107346	0.471277	0.00024636
SA	7PL	0.00223033	0.182821	0.0121995	0.854946	0.989729	-0.000143424
SA	7PC	0.0230545	1.87869	0.0122716	0.0603465	0.362079	0.000384825
SA	LIPv	0.0394416	3.12775	0.0126102	0.00177181	0.16668	0.00140719
SA	VIP	0.028606	2.37323	0.0120536	0.0176714	0.21014	0.000685795
SA	MIP	0.0280753	2.27366	0.0123481	0.0230297	0.243844	0.000640559
SA	1	-0.00352056	-0.388543	0.00906094	0.697631	0.989729	-6.99579e-05
SA	2	0.0150263	1.38689	0.0108345	0.165538	0.561844	0.000110042
SA	3a	0.00405521	0.398598	0.0101737	0.690207	0.989729	-8.84098e-05
SA	6d	0.00369828	0.319938	0.0115594	0.749029	0.989729	-0.000120442
SA	6mp	-0.00185482	-0.151283	0.0122606	0.879759	0.989729	-0.000146124
SA	6v	0.00132839	0.115737	0.0114777	0.907866	0.989729	-0.0001314
SA	p24pr	-0.0279816	-2.57045	0.0108859	0.010186	0.16668	0.000659199
SA	33pr	-0.0267451	-2.38971	0.0111918	0.0168991	0.21014	0.00057941
SA	a24pr	-0.0329393	-2.92348	0.0112672	0.00347725	0.16668	0.000960532
SA	p32pr	-0.0101221	-1.07735	0.0093953	0.281375	0.713345	1.49413e-05
SA	a24	-0.00518683	-0.521724	0.0099417	0.601886	0.958756	-7.0651e-05
SA	d32	0.0105795	1.08809	0.00972308	0.276611	0.713345	1.73906e-05
SA	8BM	0.0128662	1.37898	0.00933017	0.167962	0.561844	7.85414e-05
SA	p32	-0.0122293	-1.30877	0.00934415	0.190674	0.601842	6.1985e-05
SA	10r	-0.008393	-0.778472	0.0107814	0.436328	0.871872	-4.56668e-05
SA	47m	-0.00869389	-0.775339	0.011213	0.438177	0.871872	-4.9626e-05
SA	8Av	0.00887585	0.827315	0.0107285	0.408099	0.844342	-3.55121e-05
SA	8Ad	0.00098021	0.0917162	0.0106874	0.926927	0.989729	-0.00011281
SA	9m	-0.00406648	-0.471297	0.00862827	0.637449	0.989729	-5.70508e-05
SA	8BL	-0.0308047	-2.93777	0.0104857	0.00332125	0.16668	0.000829303
SA	9p	-0.0164661	-1.50165	0.0109653	0.133252	0.495635	0.000150763
SA	10d	-0.017517	-1.92216	0.00911317	0.0546432	0.351278	0.000220448
SA	8C	0.000449862	0.0425815	0.0105647	0.966037	0.989729	-0.000110004
SA	44	0.0025202	0.206619	0.0121973	0.836316	0.989729	-0.000142922
SA	45	0.00229621	0.190037	0.0120829	0.849288	0.989729	-0.000138928
SA	47l	0.00198656	0.178981	0.0110993	0.85796	0.989729	-0.000118005
SA	a47r	0.00207155	0.208305	0.00994483	0.835	0.989729	-9.31422e-05
SA	6r	0.0119325	1.01589	0.0117458	0.30973	0.743351	4.4163e-06
SA	IFJa	-0.00151608	-0.123236	0.0123023	0.901926	0.989729	-0.000149531
SA	IFJp	0.00697264	0.575171	0.0121227	0.565202	0.935241	-9.75187e-05
SA	IFSp	0.0105332	0.87732	0.0120061	0.380356	0.815979	-3.3001e-05
SA	IFSa	0.0109109	0.894776	0.012194	0.370951	0.815979	-2.94277e-05
SA	p9-46v	-0.00960943	-0.936181	0.0102645	0.349226	0.795705	-1.31431e-05
SA	46	-0.00627419	-0.622199	0.0100839	0.53384	0.90652	-6.22096e-05
SA	a9-46v	-0.00670062	-0.631948	0.0106031	0.52745	0.90652	-6.71233e-05
SA	9-46d	-0.0120108	-1.17599	0.0102133	0.239656	0.647283	3.97873e-05
SA	9a	-0.0220937	-2.01834	0.0109465	0.0436102	0.313993	0.000368725
SA	10v	-0.00587937	-0.629861	0.00933439	0.528815	0.90652	-5.2454e-05
SA	a10p	0.000262604	0.0241534	0.0108723	0.980731	0.989729	-0.000118277
SA	10pp	-0.000214429	-0.0214821	0.00998173	0.982862	0.989729	-9.90024e-05
SA	11l	0.00214622	0.201486	0.0106519	0.840327	0.989729	-0.000109535
SA	13l	-0.00996045	-0.962393	0.0103497	0.335899	0.785219	-7.99122e-06
SA	OFC	-0.00119087	-0.106881	0.011142	0.914888	0.989729	-0.000126945
SA	47s	-0.016499	-1.53193	0.0107701	0.125605	0.495635	0.000155
SA	LIPd	0.0349313	2.64629	0.0132001	0.00816401	0.16668	0.00104859
SA	6a	-0.00294379	-0.262808	0.0112013	0.792709	0.989729	-0.000114732
SA	i6-8	0.000769597	0.0686886	0.0112042	0.94524	0.989729	-0.000122492
SA	s6-8	-0.01553	-1.29714	0.0119725	0.194645	0.601842	9.82414e-05
SA	43	0.0099269	0.87652	0.0113254	0.38079	0.815979	-2.94761e-05
SA	OP4	0.0256109	2.71945	0.00941769	0.0065621	0.16668	0.00056575
SA	OP1	0.0286094	2.76026	0.0103648	0.00579706	0.16668	0.000701788
SA	OP2-3	0.0121452	1.1728	0.0103557	0.240933	0.647283	4.02469e-05
SA	52	0.0205764	1.70591	0.0120618	0.0880876	0.41091	0.000290404
SA	RI	0.0122966	1.04206	0.0118003	0.297435	0.72349	1.18859e-05
SA	PFcm	0.0282031	2.58577	0.010907	0.00974465	0.16668	0.000678041
SA	PoI2	-0.00143277	-0.143109	0.0100117	0.88621	0.989729	-9.77729e-05
SA	TA2	0.0158374	1.57042	0.0100848	0.116382	0.487179	0.000148559
SA	FOP4	0.00060212	0.0514682	0.0116989	0.958955	0.989729	-0.000135758
SA	MI	0.00211012	0.198703	0.0106194	0.842503	0.989729	-0.000107892
SA	Pir	-0.00723001	-0.649482	0.011132	0.516057	0.90652	-7.36537e-05
SA	AVI	0.0073828	0.627425	0.0117668	0.53041	0.90652	-8.44634e-05
SA	AAIC	-0.0179162	-1.72152	0.0104072	0.0852197	0.41091	0.000212625
SA	FOP1	0.00806037	0.719007	0.0112104	0.472171	0.90652	-6.03102e-05
SA	FOP3	0.00284755	0.259794	0.0109608	0.795033	0.989729	-0.000111395
SA	FOP2	0.00483306	0.471414	0.0102523	0.637366	0.989729	-8.19384e-05
SA	PFt	0.0171806	1.54412	0.0111264	0.122623	0.495635	0.000170988
SA	AIP	0.0317362	2.63868	0.0120273	0.00834916	0.16668	0.000855593
SA	EC	-0.0247775	-1.88483	0.0131458	0.0595115	0.362079	0.000432548
SA	PreS	-0.0133448	-1.17407	0.0113662	0.240424	0.647283	4.9676e-05
SA	H	-0.0029918	-0.243172	0.0123032	0.807882	0.989729	-0.000141184
SA	ProS	-0.0100155	-0.77094	0.0129913	0.440779	0.871872	-6.94513e-05
SA	PeEc	-0.00170823	-0.128825	0.0132601	0.897502	0.989729	-0.000170368
SA	STGa	-0.0161623	-1.68884	0.00957007	0.0913134	0.41091	0.000166682
SA	PBelt	0.0184674	1.69054	0.010924	0.0909884	0.41091	0.000220588
SA	A5	-0.0147702	-1.45909	0.0101228	0.144604	0.520573	0.000114891
SA	PHA1	-0.00489994	-0.394487	0.012421	0.693239	0.989729	-0.00012994
SA	PHA3	0.00315057	0.269306	0.0116989	0.787706	0.989729	-0.000125878
SA	STSda	-0.0262114	-2.35266	0.0111412	0.0186791	0.21014	0.000558923
SA	STSdp	-0.023562	-2.08334	0.0113097	0.0372715	0.304948	0.000421479
SA	STSvp	-0.0226704	-2.02677	0.0111855	0.04274	0.313993	0.000388101
SA	TGd	-0.0223883	-2.39214	0.00935908	0.0167877	0.21014	0.000409995
SA	TE1a	-0.0112262	-1.08251	0.0103705	0.279077	0.713345	1.81494e-05
SA	TE1p	-0.00124903	-0.118503	0.01054	0.905674	0.989729	-0.000108667
SA	TE2a	0.0182601	1.70916	0.0106837	0.0874842	0.41091	0.000216325
SA	TF	0.0171101	1.51846	0.0112681	0.128964	0.495635	0.000164119
SA	TE2p	0.00426124	0.451259	0.009443	0.651823	0.989729	-7.07642e-05
SA	PHT	-0.000762084	-0.0700717	0.0108758	0.944139	0.989729	-0.000116816
SA	PH	-0.0182403	-1.76804	0.0103167	0.0771168	0.41091	0.000224249
SA	TPOJ1	-0.00106866	-0.095143	0.0112322	0.924205	0.989729	-0.000124451
SA	TPOJ2	0.00455384	0.391292	0.011638	0.695599	0.989729	-0.000114216
SA	TPOJ3	-0.00494427	-0.409894	0.0120623	0.681902	0.989729	-0.000119581
SA	DVT	-0.00770737	-0.657698	0.0117187	0.510763	0.90652	-7.72028e-05
SA	PGp	-0.00668548	-0.573488	0.0116576	0.566341	0.935241	-9.11281e-05
SA	IP2	0.0209575	1.70556	0.0122877	0.0881529	0.41091	0.000284529
SA	IP1	0.00926637	0.756454	0.0122497	0.449413	0.879287	-6.35205e-05
SA	IP0	0.00268878	0.208453	0.0128987	0.834884	0.989729	-0.000158021
SA	PFop	0.0249149	2.38378	0.0104518	0.0171736	0.21014	0.000507747
SA	PF	0.0240132	2.19272	0.0109513	0.0283741	0.268807	0.000455019
SA	PFm	0.00215071	0.181107	0.0118754	0.856291	0.989729	-0.000137904
SA	PGi	0.00265158	0.227499	0.0116554	0.820045	0.989729	-0.000128079
SA	PGs	-0.00208198	-0.181422	0.0114759	0.856044	0.989729	-0.000126218
SA	V6A	0.00175738	0.145867	0.0120479	0.884033	0.989729	-0.000142317
SA	VMV1	-0.0277679	-2.16161	0.012846	0.0306968	0.276271	0.000602258
SA	VMV3	-0.00378909	-0.335923	0.0112796	0.736943	0.989729	-0.00011145
SA	PHA2	-0.00405452	-0.319986	0.0126709	0.748993	0.989729	-0.000143588
SA	V4t	-0.00277599	-0.247174	0.0112309	0.804784	0.989729	-0.000116207
SA	FST	-0.00721941	-0.639243	0.0112937	0.522695	0.90652	-7.46446e-05
SA	V3CD	-0.00492812	-0.431475	0.0114216	0.666142	0.989729	-0.000106705
SA	LO3	-0.0113481	-0.974383	0.0116464	0.329914	0.781376	-6.78907e-06
SA	VMV2	-0.0147047	-1.24725	0.0117897	0.212366	0.626653	7.68895e-05
SA	31pd	0.0218162	1.80942	0.012057	0.0704471	0.396265	0.000324759
SA	31a	0.0154507	1.28954	0.0119815	0.19727	0.601842	9.42732e-05
SA	VVC	0.000216586	0.0197663	0.0109573	0.984231	0.989729	-0.000118618
SA	25	-0.0110991	-1.20048	0.00924561	0.230012	0.647283	3.76416e-05
SA	s32	-0.000723553	-0.0778559	0.00929349	0.937946	0.989729	-8.60862e-05
SA	pOFC	-0.00205414	-0.180894	0.0113555	0.856458	0.989729	-0.000124334
SA	PoI1	-0.00170588	-0.158349	0.0107729	0.874188	0.989729	-0.000117611
SA	Ig	0.00747868	0.690641	0.0108286	0.489824	0.90652	-6.13977e-05
SA	FOP5	0.0107542	0.885539	0.0121442	0.375909	0.815979	-3.1671e-05
SA	p10p	-0.0142875	-1.31118	0.0108967	0.189858	0.601842	8.57105e-05
SA	p47r	0.0138993	1.18682	0.0117114	0.235358	0.647283	5.53759e-05
SA	TGv	0.0167835	1.49635	0.0112163	0.134626	0.495635	0.000154392
SA	MBelt	0.0310949	2.86077	0.0108694	0.00424404	0.16668	0.000839504
SA	LBelt	0.0255374	2.24941	0.0113529	0.0245304	0.245304	0.000520201
SA	A4	0.00667898	0.702207	0.00951141	0.482583	0.90652	-4.56101e-05
SA	STSva	-0.0213333	-2.02084	0.0105567	0.043351	0.313993	0.000339572
SA	TE1m	0.00171877	0.163768	0.0104952	0.869921	0.989729	-0.000106037
SA	PI	-0.000379017	-0.0373236	0.0101549	0.970229	0.989729	-0.000105444
SA	a32pr	-0.00541579	-0.58569	0.00924686	0.558111	0.935241	-5.76994e-05
SA	p24	-0.0141798	-1.26768	0.0111856	0.204972	0.614915	7.4646e-05
CT	V1	-0.00406122	-0.334246	0.0121504	0.738208	0.965113	-0.000131294
CT	MST	-0.028725	-2.22309	0.0129212	0.0262553	0.484475	0.000671834
CT	V6	-0.00922906	-0.838809	0.0110026	0.401617	0.943092	-3.7718e-05
CT	V2	0.00567656	0.512111	0.0110846	0.608596	0.965113	-9.24683e-05
CT	V3	0.000504221	0.05092	0.00990221	0.959391	0.993292	-0.000104613
CT	V4	0.00598214	0.596277	0.0100325	0.551018	0.965113	-7.14358e-05
CT	V8	-0.0130244	-1.04884	0.0124178	0.294301	0.943092	1.63487e-05
CT	4	0.00851506	0.943444	0.00902551	0.345501	0.943092	-9.78579e-06
CT	3b	-0.00173861	-0.15221	0.0114225	0.879028	0.991991	-0.000133895
CT	FEF	0.00590965	0.509584	0.011597	0.610366	0.965113	-0.000109938
CT	PEF	0.0286966	2.28452	0.0125613	0.0223836	0.484475	0.000681975
CT	55b	0.00967438	0.858647	0.011267	0.390577	0.943092	-3.65116e-05
CT	V3A	0.0058245	0.511754	0.0113814	0.608846	0.965113	-9.92529e-05
CT	RSC	0.00362248	0.254982	0.0142068	0.798747	0.991991	-0.000188635
CT	POS2	-0.00587124	-0.541517	0.0108422	0.588176	0.965113	-8.6657e-05
CT	V7	-0.0143204	-1.24582	0.0114948	0.212891	0.943092	7.66419e-05
CT	IPS1	-0.0232354	-1.98557	0.0117021	0.0471366	0.538249	0.000427184
CT	FFC	-0.0142456	-1.1799	0.0120736	0.238099	0.943092	6.13968e-05
CT	V3B	-0.0156887	-1.29385	0.0121256	0.195778	0.943092	0.00010483
CT	LO1	0.0027867	0.218515	0.0127529	0.827037	0.991991	-0.000163566
CT	LO2	0.0191519	1.51749	0.0126208	0.129208	0.943092	0.000213121
CT	PIT	-0.010336	-0.802121	0.0128858	0.422522	0.943092	-6.0872e-05
CT	MT	-0.00602681	-0.4773	0.0126269	0.63317	0.965113	-0.000126972
CT	A1	-0.00537386	-0.448035	0.0119943	0.654148	0.965113	-0.000120722
CT	PSL	-0.00277003	-0.244417	0.0113332	0.806918	0.991991	-0.00013075
CT	SFL	-0.00860631	-0.773205	0.0111307	0.439438	0.943092	-5.8472e-05
CT	PCV	-0.0119374	-1.05186	0.0113488	0.292917	0.943092	1.43728e-05
CT	STV	-0.00627787	-0.527894	0.0118923	0.597597	0.965113	-0.000107654
CT	7Pm	-0.0129203	-1.02826	0.0125652	0.30388	0.943092	9.33046e-06
CT	7m	-0.00465376	-0.405441	0.0114783	0.685171	0.965113	-0.000115761
CT	POS1	-0.0107476	-0.911597	0.0117899	0.362026	0.943092	-2.40723e-05
CT	23d	0.0163496	1.26771	0.0128969	0.204961	0.943092	0.000108477
CT	v23ab	0.0113763	0.922089	0.0123375	0.356527	0.943092	-2.37723e-05
CT	d23ab	0.000228818	0.0175953	0.0130045	0.985962	0.993292	-0.000175733
CT	31pv	-0.0109746	-0.844821	0.0129905	0.398252	0.943092	-4.89911e-05
CT	5m	-0.000734386	-0.0653446	0.0112387	0.947902	0.991991	-0.000128827
CT	5mv	-0.00601187	-0.524024	0.0114725	0.600285	0.965113	-0.000101069
CT	23c	-0.000119432	-0.00977684	0.0122158	0.9922	0.993292	-0.00015847
CT	5L	0.00637496	0.58522	0.0108933	0.558426	0.965113	-8.30885e-05
CT	24dd	-0.00883665	-0.793956	0.0111299	0.427259	0.943092	-4.92971e-05
CT	24dv	0.00528407	0.43463	0.0121576	0.66385	0.965113	-0.000129259
CT	7AL	-9.10744e-05	-0.00840719	0.0108329	0.993292	0.993292	-0.000127244
CT	SCEF	-0.00966891	-0.850179	0.0113728	0.395267	0.943092	-3.71538e-05
CT	6ma	0.0093774	0.931389	0.0100682	0.351698	0.943092	-1.56288e-05
CT	7Am	-0.00418182	-0.373505	0.0111961	0.708789	0.965113	-0.000114346
CT	7PL	-0.000231079	-0.0190841	0.0121085	0.984775	0.993292	-0.00015086
CT	7PC	0.000672062	0.0654491	0.0102685	0.947819	0.991991	-0.00011259
CT	LIPv	-0.0059072	-0.50292	0.0117458	0.615043	0.965113	-0.00010716
CT	VIP	-0.00812632	-0.709525	0.0114532	0.478033	0.965113	-6.71887e-05
CT	MIP	-0.00682549	-0.596771	0.0114374	0.550688	0.965113	-8.88062e-05
CT	1	-0.00195898	-0.187939	0.0104235	0.850933	0.991991	-0.000111221
CT	2	0.006976	0.730053	0.00955547	0.465393	0.965113	-4.61115e-05
CT	3a	-0.0122949	-1.10701	0.0111064	0.268343	0.943092	2.98129e-05
CT	6d	0.0114346	1.06199	0.0107672	0.288292	0.943092	1.61821e-05
CT	6mp	0.0201118	1.84265	0.0109146	0.0654406	0.616075	0.000309111
CT	6v	0.0127321	1.17901	0.0107989	0.238451	0.943092	5.27045e-05
CT	p24pr	-0.00946083	-0.7074	0.0133741	0.479351	0.965113	-9.02729e-05
CT	33pr	-0.00189777	-0.13337	0.0142294	0.893907	0.991991	-0.000196631
CT	a24pr	-0.00752857	-0.566492	0.0132898	0.571086	0.965113	-0.00012064
CT	p32pr	0.00932077	0.781304	0.0119298	0.434661	0.943092	-5.94275e-05
CT	a24	-0.00381205	-0.303392	0.0125648	0.761604	0.967496	-0.000149006
CT	d32	-0.0013985	-0.117649	0.011887	0.906351	0.991991	-0.000145876
CT	8BM	-0.0231036	-2.07887	0.0111136	0.0376814	0.484475	0.00042766
CT	p32	-0.00293086	-0.225931	0.0129724	0.821265	0.991991	-0.000163724
CT	10r	0.0103802	0.789908	0.0131411	0.42962	0.943092	-6.5098e-05
CT	47m	0.0373959	3.03448	0.0123237	0.0024221	0.145326	0.00129107
CT	8Av	0.00158438	0.159865	0.00991073	0.872994	0.991991	-0.000113356
CT	8Ad	-0.000940356	-0.0914691	0.0102806	0.927124	0.991991	-0.00011955
CT	9m	-0.0067544	-0.635061	0.0106358	0.525418	0.965113	-7.16024e-05
CT	8BL	0.00654042	0.624816	0.0104678	0.532121	0.965113	-7.80681e-05
CT	9p	-0.00924033	-0.856432	0.0107893	0.3918	0.943092	-3.35011e-05
CT	10d	0.00386678	0.335907	0.0115115	0.736956	0.965113	-0.000124014
CT	8C	-0.011237	-1.06237	0.0105773	0.288121	0.943092	1.56169e-05
CT	44	-0.0165538	-1.42874	0.0115863	0.153142	0.943092	0.000150228
CT	45	0.00110401	0.107153	0.0103031	0.914672	0.991991	-0.00011286
CT	47l	0.0244572	2.17243	0.011258	0.0298711	0.484475	0.000491908
CT	a47r	-0.00304713	-0.294195	0.0103575	0.768621	0.967496	-0.00010759
CT	6r	-0.00693045	-0.689408	0.0100528	0.490599	0.965113	-5.77309e-05
CT	IFJa	-0.023757	-1.89946	0.0125072	0.057562	0.57562	0.000415102
CT	IFJp	-0.00461077	-0.362174	0.0127308	0.717237	0.965113	-0.000146266
CT	IFSp	0.0127959	1.06589	0.0120049	0.286525	0.943092	2.0363e-05
CT	IFSa	-0.00467034	-0.412907	0.0113109	0.679693	0.965113	-0.000112678
CT	p9-46v	0.00420911	0.387261	0.0108689	0.69858	0.965113	-0.000108191
CT	46	-0.00911968	-0.872529	0.010452	0.382963	0.943092	-2.81445e-05
CT	a9-46v	-0.0219975	-1.94736	0.0112961	0.0515487	0.54581	0.000383291
CT	9-46d	-0.00828718	-0.781781	0.0106004	0.434381	0.943092	-4.77876e-05
CT	9a	0.00537224	0.483394	0.0111136	0.628838	0.965113	-0.000100899
CT	10v	-0.00277241	-0.230006	0.0120536	0.818097	0.991991	-0.000144187
CT	a10p	0.00429224	0.350294	0.0122532	0.726133	0.965113	-0.000136222
CT	10pp	-0.0126607	-1.02338	0.0123714	0.306178	0.943092	7.61126e-06
CT	11l	0.0089676	0.751922	0.0119262	0.452134	0.957461	-6.67279e-05
CT	13l	0.00278885	0.227658	0.0122502	0.819922	0.991991	-0.00015367
CT	OFC	-0.000461803	-0.0365049	0.0126504	0.970881	0.993292	-0.000167062
CT	47s	-0.00115795	-0.0971247	0.0119223	0.922631	0.991991	-0.000149295
CT	LIPd	-0.0060385	-0.522528	0.0115563	0.601326	0.965113	-0.000102856
CT	6a	0.00138727	0.139832	0.00992101	0.888799	0.991991	-0.000115811
CT	i6-8	0.0225297	2.09495	0.0107543	0.0362263	0.484475	0.000439898
CT	s6-8	0.0142601	1.30579	0.0109207	0.191685	0.943092	9.44909e-05
CT	43	0.00090613	0.0749399	0.0120914	0.940266	0.991991	-0.000152093
CT	OP4	-0.00878659	-0.806753	0.0108913	0.419848	0.943092	-4.50789e-05
CT	OP1	-0.0412263	-3.37909	0.0122004	0.000732936	0.0659642	0.00158294
CT	OP2-3	-0.014738	-1.19222	0.0123619	0.233234	0.943092	6.6228e-05
CT	52	-0.0142758	-1.15089	0.0124041	0.249832	0.943092	5.07441e-05
CT	RI	-0.0011005	-0.0953211	0.0115452	0.924064	0.991991	-0.0001397
CT	PFcm	0.00339391	0.296921	0.0114303	0.76654	0.967496	-0.000124026
CT	PoI2	-0.00410457	-0.317762	0.0129171	0.750679	0.965159	-0.000156022
CT	TA2	0.0077518	0.650604	0.0119148	0.515332	0.965113	-8.22662e-05
CT	FOP4	-0.00652148	-0.583306	0.0111802	0.559714	0.965113	-8.98236e-05
CT	MI	0.0295925	2.5398	0.0116515	0.0111221	0.484475	0.000829689
CT	Pir	0.00136672	0.0987552	0.0138394	0.921337	0.991991	-0.000192116
CT	AVI	0.0144127	1.23556	0.0116649	0.216682	0.943092	7.56228e-05
CT	AAIC	0.0308506	2.43384	0.0126757	0.0149751	0.484475	0.000845576
CT	FOP1	-0.000525838	-0.0438049	0.0120041	0.965062	0.993292	-0.000149998
CT	FOP3	0.0213117	1.74213	0.0122332	0.0815492	0.698993	0.000323343
CT	FOP2	-0.00236259	-0.187482	0.0126017	0.85129	0.991991	-0.000156457
CT	PFt	0.0167885	1.46945	0.011425	0.141775	0.943092	0.00016081
CT	AIP	0.0144175	1.36394	0.0105705	0.172649	0.943092	0.000103009
CT	EC	0.0105345	0.772071	0.0136445	0.44011	0.943092	-7.49994e-05
CT	PreS	0.0175578	1.34813	0.0130238	0.177679	0.943092	0.000145403
CT	H	0.0084752	0.635347	0.0133395	0.525232	0.965113	-0.000111317
CT	ProS	0.00282914	0.208691	0.0135566	0.834698	0.991991	-0.000175918
CT	PeEc	-0.0139395	-1.08519	0.0128453	0.277892	0.943092	3.02827e-05
CT	STGa	0.0213136	1.82242	0.0116953	0.0684527	0.616075	0.000330634
CT	PBelt	-0.00690334	-0.583374	0.0118335	0.559668	0.965113	-9.51415e-05
CT	A5	-0.00633667	-0.566199	0.0111916	0.571284	0.965113	-9.06902e-05
CT	PHA1	-0.00422651	-0.324886	0.0130092	0.745281	0.965113	-0.000157419
CT	PHA3	-0.00578782	-0.452633	0.012787	0.650833	0.965113	-0.00013355
CT	STSda	0.000926181	0.0771668	0.0120023	0.938494	0.991991	-0.000146245
CT	STSdp	0.00116466	0.0905467	0.0128625	0.927856	0.991991	-0.000163067
CT	STSvp	0.00499329	0.38982	0.0128092	0.696686	0.965113	-0.0001387
CT	TGd	0.0140024	1.35777	0.0103128	0.174599	0.943092	9.84428e-05
CT	TE1a	0.00848271	0.783817	0.0108223	0.433185	0.943092	-5.16653e-05
CT	TE1p	-0.0250167	-2.12294	0.011784	0.0338092	0.484475	0.000522215
CT	TE2a	-0.0117744	-0.975327	0.0120723	0.329446	0.943092	-7.58916e-06
CT	TF	0.00547144	0.4347	0.0125867	0.663799	0.965113	-0.000134574
CT	TE2p	0.019639	1.55451	0.0126335	0.120128	0.943092	0.000238896
CT	PHT	-0.00396671	-0.326579	0.0121462	0.744	0.965113	-0.000140074
CT	PH	0.0158153	1.21948	0.0129689	0.22272	0.943092	8.40252e-05
CT	TPOJ1	-0.00532849	-0.434428	0.0122655	0.663997	0.965113	-0.000126844
CT	TPOJ2	0.00497719	0.394736	0.0126089	0.693055	0.965113	-0.000138542
CT	TPOJ3	0.015282	1.22044	0.0125217	0.222357	0.943092	7.99472e-05
CT	DVT	-0.0426464	-3.64696	0.0116937	0.000268117	0.0482611	0.00175885
CT	PGp	-0.00521929	-0.473859	0.0110144	0.635621	0.965113	-0.000103364
CT	IP2	0.0105013	1.00105	0.0104903	0.316852	0.943092	2.57625e-07
CT	IP1	-0.0102768	-0.981557	0.0104699	0.326367	0.943092	-4.37146e-06
CT	IP0	-0.0119303	-1.0365	0.0115102	0.300022	0.943092	1.0371e-05
CT	PFop	0.00516986	0.427192	0.0121019	0.669258	0.965113	-0.000126341
CT	PF	-0.00997992	-0.986634	0.0101151	0.323871	0.943092	-3.05444e-06
CT	PFm	0.0107409	1.13209	0.00948768	0.257652	0.943092	2.9258e-05
CT	PGi	0.00700816	0.665122	0.0105367	0.506004	0.965113	-6.73899e-05
CT	PGs	0.0039724	0.396931	0.0100078	0.691435	0.965113	-9.58981e-05
CT	V6A	-0.00956568	-0.795816	0.01202	0.426178	0.943092	-5.44636e-05
CT	VMV1	-0.00299686	-0.224991	0.0133199	0.821996	0.991991	-0.000168782
CT	VMV3	-0.00497214	-0.363853	0.0136653	0.715984	0.965113	-0.000161874
CT	PHA2	-0.000402088	-0.0306979	0.0130982	0.975512	0.993292	-0.000177621
CT	V4t	0.0255315	1.97924	0.0128996	0.0478443	0.538249	0.000495652
CT	FST	0.0192769	1.43352	0.0134472	0.151773	0.943092	0.000190988
CT	V3CD	0.0129734	1.06415	0.0121913	0.287313	0.943092	2.0408e-05
CT	LO3	0.00155608	0.121847	0.0127708	0.903025	0.991991	-0.000165718
CT	VMV2	-0.0288333	-2.08229	0.0138469	0.0373677	0.484475	0.00063755
CT	31pd	-0.0262191	-2.10642	0.0124472	0.0352185	0.484475	0.000545702
CT	31a	-0.00895779	-0.700638	0.0127852	0.483562	0.965113	-8.50666e-05
CT	VVC	-0.00629572	-0.502808	0.0125211	0.615122	0.965113	-0.000120403
CT	25	0.028377	2.15513	0.0131671	0.0311998	0.484475	0.000654792
CT	s32	0.017503	1.26424	0.0138446	0.206203	0.943092	0.000113565
CT	pOFC	0.0154063	1.16263	0.0132512	0.245036	0.943092	6.52665e-05
CT	PoI1	0.00116699	0.0920106	0.0126832	0.926693	0.991991	-0.00016526
CT	Ig	-0.0157854	-1.31123	0.0120386	0.189841	0.943092	0.000109601
CT	FOP5	-0.00401995	-0.342821	0.0117261	0.731748	0.965113	-0.000126822
CT	p10p	-0.00126328	-0.10366	0.0121868	0.917444	0.991991	-0.000154065
CT	p47r	-0.0101927	-0.84519	0.0120597	0.398046	0.943092	-4.32625e-05
CT	TGv	-0.00547886	-0.450998	0.0121483	0.652011	0.965113	-0.000124368
CT	MBelt	0.00523518	0.463658	0.011291	0.642913	0.965113	-0.000102403
CT	LBelt	-0.0126883	-1.04799	0.0121073	0.294695	0.943092	1.47708e-05
CT	A4	-0.00938551	-0.870832	0.0107776	0.383889	0.943092	-3.01141e-05
CT	STSva	0.00734816	0.590515	0.0124436	0.554872	0.965113	-0.000101517
CT	TE1m	-0.0141513	-1.12772	0.0125485	0.259492	0.943092	4.39492e-05
CT	PI	0.00511375	0.410706	0.0124511	0.681306	0.965113	-0.000128938
CT	a32pr	0.0149131	1.24378	0.0119901	0.21364	0.943092	8.4477e-05
CT	p24	0.001921	0.158624	0.0121104	0.873972	0.991991	-0.000157088
MC	V1	-0.024719	-2.23327	0.0110685	0.025576	0.889627	0.000505419
MC	MST	-0.00931908	-0.682873	0.0136469	0.494719	0.906189	-9.88822e-05
MC	V6	-0.0104713	-0.769184	0.0136135	0.441821	0.889627	-7.54079e-05
MC	V2	-0.00579948	-0.56068	0.0103437	0.575042	0.967142	-7.57623e-05
MC	V3	-0.0260413	-2.35977	0.0110355	0.0183254	0.889627	0.000568732
MC	V4	-0.00919597	-0.770707	0.0119319	0.440917	0.889627	-5.91467e-05
MC	V8	-0.0127085	-0.944758	0.0134516	0.344829	0.889627	-1.95116e-05
MC	4	-0.00883168	-0.893366	0.00988585	0.371705	0.889627	-2.09551e-05
MC	3b	-0.000515549	-0.0421674	0.0122262	0.966367	0.981943	-0.000150378
MC	FEF	0.00560507	0.437984	0.0127974	0.661417	0.977716	-0.000137793
MC	PEF	0.0107089	0.77251	0.0138625	0.439849	0.889627	-7.72323e-05
MC	55b	-0.0151686	-1.20344	0.0126043	0.228864	0.889627	7.48503e-05
MC	V3A	0.00154918	0.121826	0.0127163	0.903041	0.981943	-0.00016123
MC	RSC	-0.01199	-0.909004	0.0131902	0.363393	0.889627	-3.06168e-05
MC	POS2	0.00929146	0.692655	0.0134143	0.488559	0.906189	-9.25749e-05
MC	V7	0.0079654	0.589584	0.0135102	0.555496	0.967142	-0.000120378
MC	IPS1	-0.00653562	-0.476112	0.0137271	0.634016	0.967142	-0.00014455
MC	FFC	0.0136544	1.10345	0.0123742	0.269886	0.889627	3.36009e-05
MC	V3B	-0.00687792	-0.505713	0.0136004	0.613081	0.967142	-0.000138619
MC	LO1	0.000508675	0.0375647	0.0135413	0.970036	0.981943	-0.000183391
MC	LO2	0.0118269	0.895662	0.0132047	0.370477	0.889627	-3.46599e-05
MC	PIT	0.00270455	0.206275	0.0131114	0.836585	0.981943	-0.000168387
MC	MT	-0.0240807	-1.79879	0.0133872	0.0721137	0.889627	0.000401589
MC	A1	0.0148785	1.1007	0.0135173	0.271083	0.889627	3.90217e-05
MC	PSL	0.00464254	0.370982	0.0125142	0.710667	0.977716	-0.000140375
MC	SFL	0.0137556	1.0918	0.0125989	0.274973	0.889627	3.10516e-05
MC	PCV	0.0287729	2.15489	0.0133523	0.0312189	0.889627	0.000648984
MC	STV	-0.00201407	-0.157677	0.0127734	0.874718	0.981943	-0.000160859
MC	7Pm	0.0134898	0.980709	0.0137552	0.326785	0.889627	-7.21464e-06
MC	7m	0.00102047	0.079543	0.0128292	0.936604	0.981943	-0.000165981
MC	POS1	0.00663884	0.506183	0.0131155	0.612751	0.967142	-0.000127984
MC	23d	0.00364838	0.277837	0.0131314	0.78115	0.981943	-0.000162358
MC	v23ab	0.0104162	0.809734	0.0128637	0.418132	0.889627	-5.78874e-05
MC	d23ab	0.00271269	0.206265	0.0131515	0.836593	0.981943	-0.000169226
MC	31pv	0.0171677	1.27428	0.0134724	0.202624	0.889627	0.000114807
MC	5m	-0.00505088	-0.385372	0.0131065	0.699978	0.977716	-0.000148734
MC	5mv	-0.00139999	-0.102184	0.0137007	0.918615	0.981943	-0.000184275
MC	23c	-0.00145503	-0.1111	0.0130966	0.911542	0.981943	-0.00016924
MC	5L	-0.0128308	-1.04949	0.0122257	0.294003	0.889627	1.59601e-05
MC	24dd	0.0140744	1.09358	0.0128701	0.274195	0.889627	3.24345e-05
MC	24dv	0.0036282	0.262696	0.0138114	0.792796	0.981943	-0.000176943
MC	7AL	0.0167782	1.27067	0.0132042	0.203906	0.889627	0.00011029
MC	SCEF	0.00996106	0.759997	0.0131067	0.447293	0.889627	-7.33401e-05
MC	6ma	-0.0101869	-0.840781	0.012116	0.400511	0.889627	-4.42473e-05
MC	7Am	0.0187911	1.40254	0.013398	0.160819	0.889627	0.000173952
MC	7PL	0.00651767	0.484346	0.0134566	0.628162	0.967142	-0.000140386
MC	7PC	-0.0112905	-0.892962	0.0126439	0.371921	0.889627	-3.33191e-05
MC	LIPv	0.0149856	1.10258	0.0135913	0.270262	0.889627	3.99343e-05
MC	VIP	0.00381028	0.284062	0.0134135	0.776375	0.981943	-0.000166458
MC	MIP	0.019233	1.43214	0.0134295	0.152167	0.889627	0.000191693
MC	1	-0.00788817	-0.677053	0.0116507	0.498404	0.906189	-7.50531e-05
MC	2	-0.00208073	-0.163117	0.0127561	0.870433	0.981943	-0.000159719
MC	3a	-0.0214764	-1.59331	0.0134791	0.111156	0.889627	0.00028674
MC	6d	0.0057129	0.480072	0.0119001	0.631197	0.967142	-0.000113307
MC	6mp	-0.0203922	-1.69376	0.0120396	0.090374	0.889627	0.000278246
MC	6v	-0.00905685	-0.744458	0.0121657	0.456635	0.889627	-6.89716e-05
MC	p24pr	0.00101721	0.0760048	0.0133835	0.939418	0.981943	-0.000181462
MC	33pr	-0.0121959	-0.877226	0.0139028	0.380407	0.889627	-4.46311e-05
MC	a24pr	-0.0257373	-1.85848	0.0138486	0.0631609	0.889627	0.000467345
MC	p32pr	0.0112154	0.806271	0.0139102	0.420126	0.889627	-6.78453e-05
MC	a24	-0.00414882	-0.313806	0.013221	0.753682	0.977716	-0.000159488
MC	d32	0.0159883	1.19865	0.0133386	0.230721	0.889627	7.85912e-05
MC	8BM	-0.00325292	-0.251536	0.0129322	0.801411	0.981943	-0.00016116
MC	p32	0.0138454	1.00853	0.0137283	0.313251	0.889627	3.2379e-06
MC	10r	0.00199606	0.145437	0.0137246	0.884372	0.981943	-0.000185385
MC	47m	-0.00264504	-0.193414	0.0136756	0.846643	0.981943	-0.000180366
MC	8Av	0.00616246	0.51792	0.0118985	0.604538	0.967142	-0.00010627
MC	8Ad	-0.0107363	-0.829812	0.0129383	0.406686	0.889627	-5.36507e-05
MC	9m	-0.00198045	-0.170207	0.0116355	0.864854	0.981943	-0.000135126
MC	8BL	-0.00168478	-0.142114	0.0118551	0.886996	0.981943	-0.00014376
MC	9p	-0.00927824	-0.751405	0.0123479	0.452445	0.889627	-6.69985e-05
MC	10d	-0.00166812	-0.140613	0.0118633	0.888182	0.981943	-0.000142084
MC	8C	0.00880901	0.691277	0.0127431	0.489424	0.906189	-8.58428e-05
MC	44	-0.0072104	-0.558083	0.0129199	0.576813	0.967142	-0.000115315
MC	45	0.0155198	1.21689	0.0127536	0.223704	0.889627	7.85468e-05
MC	47l	-0.00618015	-0.498167	0.0124058	0.618388	0.967142	-0.00011658
MC	a47r	-0.00411121	-0.353129	0.0116422	0.724007	0.977716	-0.000118178
MC	6r	-0.00482701	-0.36246	0.0133174	0.717024	0.977716	-0.00015296
MC	IFJa	-0.00758269	-0.550594	0.0137718	0.581937	0.967142	-0.000131284
MC	IFJp	0.00422486	0.312052	0.013539	0.755014	0.977716	-0.000173668
MC	IFSp	0.0115746	0.864187	0.0133936	0.387527	0.889627	-4.51684e-05
MC	IFSa	0.00182359	0.142079	0.012835	0.887023	0.981943	-0.000164023
MC	p9-46v	-0.00569051	-0.463237	0.0122842	0.643215	0.972931	-0.000119711
MC	46	-0.0103941	-0.877022	0.0118516	0.380518	0.889627	-3.27584e-05
MC	a9-46v	-0.0209653	-1.75525	0.0119443	0.0792782	0.889627	0.000300779
MC	9-46d	-0.00559626	-0.489653	0.011429	0.624402	0.967142	-0.00010219
MC	9a	-0.00979779	-0.837594	0.0116975	0.402299	0.889627	-4.24157e-05
MC	10v	-0.0127969	-1.00572	0.0127241	0.314602	0.889627	1.88119e-06
MC	a10p	0.000229653	0.0179174	0.0128174	0.985705	0.985705	-0.000166021
MC	10pp	-0.00410703	-0.326506	0.0125787	0.744056	0.977716	-0.00014187
MC	11l	0.0139134	1.09922	0.0126575	0.271726	0.889627	3.38425e-05
MC	13l	-0.0229101	-1.73485	0.0132058	0.0828296	0.889627	0.000356831
MC	OFC	-0.0153849	-1.28825	0.0119425	0.19772	0.889627	9.70186e-05
MC	47s	-0.00724574	-0.584279	0.0124012	0.559059	0.967142	-0.000102977
MC	LIPd	-0.0146976	-1.05318	0.0139555	0.29231	0.889627	2.08481e-05
MC	6a	-0.00308695	-0.239681	0.0128794	0.810588	0.981943	-0.000162193
MC	i6-8	-0.0218679	-1.70048	0.0128598	0.0891044	0.889627	0.000320142
MC	s6-8	-0.0156949	-1.18851	0.0132055	0.234689	0.889627	7.17616e-05
MC	43	-0.0102634	-0.783849	0.0130936	0.433167	0.889627	-6.66706e-05
MC	OP4	-0.0261004	-2.01938	0.012925	0.0435024	0.889627	0.000516074
MC	OP1	-0.00161138	-0.118103	0.0136439	0.905991	0.981943	-0.000183496
MC	OP2-3	0.00175487	0.128163	0.0136924	0.898025	0.981943	-0.000185812
MC	52	0.0172094	1.32472	0.012991	0.185324	0.889627	0.000150304
MC	RI	0.000404403	0.029474	0.0137207	0.976488	0.981943	-0.000187332
MC	PFcm	0.0303676	2.2627	0.013421	0.0236979	0.889627	0.000736264
MC	PoI2	0.00974985	0.75092	0.0129839	0.452737	0.889627	-7.59822e-05
MC	TA2	-0.00561036	-0.410567	0.0136649	0.681408	0.977716	-0.00015624
MC	FOP4	-0.00103043	-0.0741743	0.013892	0.940875	0.981943	-0.000189939
MC	MI	-0.0114332	-0.815096	0.0140268	0.415057	0.889627	-6.58673e-05
MC	Pir	-0.00110457	-0.0835153	0.013226	0.933445	0.981943	-0.000171822
MC	AVI	-0.0171945	-1.28696	0.0133606	0.19817	0.889627	0.00011697
MC	AAIC	-0.0200462	-1.52313	0.0131612	0.127791	0.889627	0.000234727
MC	FOP1	0.021835	1.59519	0.013688	0.110734	0.889627	0.000288373
MC	FOP3	0.010372	0.739497	0.0140258	0.45964	0.889627	-9.01613e-05
MC	FOP2	0.0233653	1.64779	0.0141798	0.0994591	0.889627	0.000342229
MC	PFt	0.0173071	1.31215	0.0131899	0.189532	0.889627	0.000127415
MC	AIP	0.00595207	0.434248	0.0137066	0.664127	0.977716	-0.000150718
MC	EC	0.000427127	0.0323589	0.0131997	0.974187	0.981943	-0.000173277
MC	PreS	-0.000925108	-0.0678312	0.0136384	0.945923	0.981943	-0.000186393
MC	H	-0.0074748	-0.534314	0.0139895	0.593148	0.967142	-0.000140547
MC	ProS	-0.0128951	-0.934975	0.0137919	0.349847	0.889627	-2.49107e-05
MC	PeEc	-0.00509464	-0.390149	0.0130582	0.696443	0.977716	-0.000146799
MC	STGa	0.0101777	0.822072	0.0123805	0.411076	0.889627	-5.17142e-05
MC	PBelt	-0.013969	-1.02095	0.0136823	0.307329	0.889627	7.75409e-06
MC	A5	-0.00560542	-0.476465	0.0117646	0.633764	0.967142	-0.000110009
MC	PHA1	0.0184064	1.32039	0.0139402	0.186767	0.889627	0.000146455
MC	PHA3	0.014586	1.07372	0.0135845	0.283001	0.889627	2.83023e-05
MC	STSda	-0.00452016	-0.335633	0.0134676	0.737162	0.977716	-0.000159476
MC	STSdp	-0.0148356	-1.08394	0.0136866	0.278443	0.889627	3.25753e-05
MC	STSvp	-0.00592483	-0.443532	0.0133583	0.6574	0.977716	-0.000143673
MC	TGd	-0.0129361	-1.14727	0.0112756	0.251326	0.889627	4.22887e-05
MC	TE1a	0.0112138	0.966224	0.0116058	0.33398	0.889627	-9.27153e-06
MC	TE1p	0.023152	1.99338	0.0116145	0.0462753	0.889627	0.000415355
MC	TE2a	0.0131188	1.11601	0.0117552	0.264473	0.889627	3.49422e-05
MC	TF	0.00448381	0.324621	0.0138124	0.745482	0.977716	-0.000168956
MC	TE2p	0.0581117	4.33049	0.0134192	1.51745e-05	0.00273141	0.00319493
MC	PHT	-0.0139688	-1.11894	0.012484	0.26322	0.889627	3.96441e-05
MC	PH	0.0026911	0.20146	0.013358	0.840347	0.981943	-0.000172547
MC	TPOJ1	-0.00165799	-0.126193	0.0131386	0.899585	0.981943	-0.000170517
MC	TPOJ2	0.0223929	1.69539	0.0132081	0.090064	0.889627	0.000327179
MC	TPOJ3	0.00915809	0.692669	0.0132215	0.48855	0.906189	-9.38974e-05
MC	DVT	0.00661419	0.490763	0.0134774	0.623616	0.967142	-0.000137628
MC	PGp	-0.0124834	-1.07081	0.0116579	0.284307	0.889627	2.08195e-05
MC	IP2	0.0169473	1.27883	0.0132523	0.201019	0.889627	0.000111957
MC	IP1	0.00122884	0.0942762	0.0130344	0.924894	0.981943	-0.000168455
MC	IP0	0.00454451	0.340724	0.0133378	0.733326	0.977716	-0.000158507
MC	PFop	0.0016196	0.124117	0.013049	0.901228	0.981943	-0.000171124
MC	PF	0.0116347	1.02477	0.0113535	0.305523	0.889627	6.71195e-06
MC	PFm	0.0190398	1.70431	0.0111716	0.0883865	0.889627	0.000250948
MC	PGi	-0.00885195	-0.700607	0.0126347	0.483582	0.906189	-8.18755e-05
MC	PGs	0.00191377	0.165856	0.0115387	0.868277	0.981943	-0.000134848
MC	V6A	0.0049781	0.371583	0.013397	0.710219	0.977716	-0.000157216
MC	VMV1	-0.0111107	-0.808873	0.013736	0.418628	0.889627	-6.49554e-05
MC	VMV3	0.0200078	1.45016	0.0137969	0.147078	0.889627	0.000210531
MC	PHA2	0.00185532	0.147625	0.0125678	0.882645	0.981943	-0.000191125
MC	V4t	0.0186047	1.41828	0.0131178	0.156173	0.889627	0.000176336
MC	FST	0.00479798	0.356351	0.0134642	0.721593	0.977716	-0.000161449
MC	V3CD	-0.0162461	-1.22105	0.013305	0.222125	0.889627	8.82437e-05
MC	LO3	-0.00543728	-0.404091	0.0134556	0.686163	0.977716	-0.000151935
MC	VMV2	0.00579154	0.416781	0.0138959	0.676857	0.977716	-0.000159275
MC	31pd	-0.0227106	-1.69009	0.0134375	0.0910734	0.889627	0.000337964
MC	31a	0.000497984	0.0375702	0.0132548	0.970032	0.981943	-0.000177487
MC	VVC	0.0125495	1.02692	0.0122205	0.304508	0.889627	8.43818e-06
MC	25	-0.00697504	-0.509923	0.0136786	0.610128	0.967142	-0.00013956
MC	s32	0.00311553	0.221884	0.0140413	0.824414	0.981943	-0.000186863
MC	pOFC	-0.00880167	-0.662037	0.0132948	0.507979	0.914362	-9.92179e-05
MC	PoI1	-0.0218098	-1.61186	0.0135308	0.107056	0.889627	0.000300788
MC	Ig	0.00839677	0.613996	0.0136756	0.539246	0.961033	-0.000118048
MC	FOP5	-0.00165807	-0.120375	0.0137742	0.904191	0.981943	-0.000186423
MC	p10p	0.000687436	0.0561461	0.0122437	0.955228	0.981943	-0.000151073
MC	p47r	-0.0100771	-0.771304	0.0130651	0.440564	0.889627	-6.91849e-05
MC	TGv	0.0132435	1.12307	0.0117922	0.261461	0.889627	3.68639e-05
MC	MBelt	-0.00560396	-0.407491	0.0137523	0.683665	0.977716	-0.000156999
MC	LBelt	-0.0137168	-0.988414	0.0138776	0.322999	0.889627	-4.43652e-06
MC	A4	-0.0262182	-2.17844	0.0120353	0.029421	0.889627	0.000549442
MC	STSva	0.00237475	0.17569	0.0135167	0.860545	0.981943	-0.000176079
MC	TE1m	0.00925005	0.758227	0.0121996	0.448352	0.889627	-6.38586e-05
MC	PI	0.0187866	1.46757	0.0128012	0.142286	0.889627	0.000215653
MC	a32pr	0.0204821	1.49496	0.0137008	0.13499	0.889627	0.000237222
MC	p24	-0.0164916	-1.2295	0.0134133	0.218943	0.889627	9.28516e-05
ICVF	V1	-0.00975457	-0.950048	0.0102674	0.342135	0.938097	-1.19552e-05
ICVF	MST	0.000671414	0.0557206	0.0120497	0.955567	0.975598	-0.000148131
ICVF	V6	-0.017672	-1.484	0.0119083	0.137872	0.799522	0.000197468
ICVF	V2	-0.0241645	-2.41703	0.00999761	0.0156841	0.555253	0.000543124
ICVF	V3	-0.0167388	-1.78292	0.00938842	0.0746611	0.672048	0.000217179
ICVF	V4	-0.0180828	-1.79209	0.0100903	0.0731807	0.672048	0.000243171
ICVF	V8	-0.00679546	-0.577709	0.0117628	0.563487	0.938097	-0.000102719
ICVF	4	-0.0124994	-1.21966	0.0102482	0.222653	0.903516	5.94046e-05
ICVF	3b	0.00732247	0.683818	0.0107082	0.494122	0.938097	-6.99991e-05
ICVF	FEF	-0.00802644	-0.810222	0.00990647	0.417852	0.938097	-4.72479e-05
ICVF	PEF	0.0100352	0.899255	0.0111595	0.368561	0.938097	-2.68449e-05
ICVF	55b	-0.00351297	-0.44723	0.00785496	0.654729	0.93878	-8.20586e-05
ICVF	V3A	-0.00629392	-0.594039	0.0105951	0.552514	0.938097	-8.72046e-05
ICVF	RSC	0.00796254	0.6877	0.0115785	0.491674	0.938097	-7.92195e-05
ICVF	POS2	0.00339643	0.324347	0.0104716	0.745689	0.93878	-0.000108223
ICVF	V7	-0.00281325	-0.23592	0.0119246	0.813505	0.93878	-0.000142793
ICVF	IPS1	-0.0035681	-0.298486	0.011954	0.765345	0.93878	-0.000137685
ICVF	FFC	-0.00269139	-0.262328	0.0102596	0.79308	0.93878	-0.000110745
ICVF	V3B	0.00431943	0.355513	0.0121499	0.722221	0.93878	-0.000136012
ICVF	LO1	-0.00298195	-0.2461	0.0121168	0.805615	0.93878	-0.000143954
ICVF	LO2	0.000548976	0.0497451	0.0110358	0.960328	0.975598	-0.000154234
ICVF	PIT	-0.00740796	-0.666911	0.0111079	0.504861	0.938097	-8.20183e-05
ICVF	MT	0.00632695	0.510822	0.0123858	0.609499	0.938097	-0.000114353
ICVF	A1	-0.00492799	-0.367499	0.0134095	0.713263	0.93878	-0.000155283
ICVF	PSL	0.00653097	0.683025	0.00956184	0.494623	0.938097	-6.17282e-05
ICVF	SFL	-0.0126302	-1.62091	0.00779204	0.105102	0.738778	0.000200784
ICVF	PCV	-0.0212482	-2.14882	0.00988831	0.0316978	0.619319	0.000386295
ICVF	STV	-0.00462915	-0.410669	0.0112722	0.681333	0.93878	-0.00011294
ICVF	7Pm	0.00347999	0.36888	0.00943393	0.712233	0.93878	-0.000118689
ICVF	7m	-0.0176181	-1.60063	0.011007	0.109524	0.738778	0.000194368
ICVF	POS1	-0.00116451	-0.106308	0.0109542	0.915343	0.975598	-0.000130189
ICVF	23d	-0.00957892	-0.847177	0.0113069	0.396938	0.938097	-4.26189e-05
ICVF	v23ab	0.00226515	0.193621	0.0116989	0.846481	0.93878	-0.000148273
ICVF	d23ab	-0.0189633	-1.54317	0.0122885	0.122853	0.766227	0.000221069
ICVF	31pv	0.00444954	0.378044	0.0117699	0.705414	0.93878	-0.000131325
ICVF	5m	-0.00351709	-0.3071	0.0114526	0.75878	0.93878	-0.000136881
ICVF	5mv	0.00628794	0.663984	0.00947001	0.506732	0.938097	-5.96676e-05
ICVF	23c	-0.0127157	-1.08851	0.0116818	0.276423	0.938097	2.81646e-05
ICVF	5L	-0.0149896	-1.8512	0.0080972	0.0642005	0.672048	0.000311297
ICVF	24dd	0.00528202	0.563368	0.00937578	0.57321	0.938097	-6.66216e-05
ICVF	24dv	0.00468812	0.541204	0.00866239	0.588392	0.938097	-6.82614e-05
ICVF	7AL	-0.0192113	-2.40245	0.00799654	0.0163225	0.555253	0.000616643
ICVF	SCEF	-0.00503487	-0.598504	0.00841242	0.549531	0.938097	-6.64746e-05
ICVF	6ma	-0.017202	-2.30799	0.00745321	0.021041	0.555253	0.000513213
ICVF	7Am	-0.0079394	-1.02815	0.00772204	0.303931	0.938097	6.50848e-06
ICVF	7PL	-0.00658618	-0.74791	0.00880612	0.45455	0.938097	-5.89906e-05
ICVF	7PC	-0.0184964	-2.57108	0.00719405	0.0101676	0.555253	0.000615864
ICVF	LIPv	-0.00630949	-0.57084	0.011053	0.568134	0.938097	-9.74634e-05
ICVF	VIP	-0.0163272	-1.96679	0.00830143	0.0492636	0.672048	0.000372172
ICVF	MIP	-0.0103252	-0.876016	0.0117865	0.381064	0.938097	-3.37433e-05
ICVF	1	-0.010335	-1.29539	0.00797825	0.195245	0.903516	8.98429e-05
ICVF	2	-0.00336779	-0.2924	0.0115178	0.769993	0.93878	-0.000130564
ICVF	3a	0.00375587	0.31676	0.0118571	0.751439	0.93878	-0.000131861
ICVF	6d	-0.0158294	-1.95266	0.00810658	0.0509174	0.672048	0.000363078
ICVF	6mp	-0.0165686	-1.85525	0.00893064	0.0636206	0.672048	0.000308183
ICVF	6v	-0.00449922	-0.589641	0.00763043	0.555458	0.938097	-7.61833e-05
ICVF	p24pr	0.00609812	0.53093	0.0114857	0.595492	0.938097	-0.000100465
ICVF	33pr	0.00180446	0.176454	0.0102263	0.859945	0.943842	-0.000134546
ICVF	a24pr	0.00629734	0.600564	0.0104857	0.548158	0.938097	-8.57358e-05
ICVF	p32pr	0.0111477	1.26189	0.00883412	0.207048	0.903516	5.32471e-05
ICVF	a24	0.0136051	1.19336	0.0114007	0.232788	0.903516	6.46393e-05
ICVF	d32	0.0094137	1.00547	0.00936245	0.314718	0.938097	1.10824e-06
ICVF	8BM	0.0025164	0.286323	0.0087887	0.774643	0.93878	-9.53743e-05
ICVF	p32	0.00435197	0.422454	0.0103016	0.672712	0.93878	-0.000115968
ICVF	10r	-0.00621078	-0.547126	0.0113517	0.584317	0.938097	-0.000118337
ICVF	47m	-0.000569736	-0.04999	0.011397	0.960132	0.975598	-0.000151066
ICVF	8Av	-0.00730816	-1.05347	0.00693722	0.292178	0.938097	1.1419e-05
ICVF	8Ad	-0.00494148	-0.529672	0.00932932	0.596363	0.938097	-8.22777e-05
ICVF	9m	0.00357486	0.419754	0.00851657	0.674683	0.93878	-9.94464e-05
ICVF	8BL	-0.0126001	-1.59482	0.00790061	0.110817	0.738778	0.000213793
ICVF	9p	-0.0070661	-0.85765	0.0082389	0.391128	0.938097	-3.3364e-05
ICVF	10d	0.0093244	1.06284	0.00877307	0.287905	0.938097	1.96179e-05
ICVF	8C	0.00200011	0.247295	0.00808797	0.804691	0.93878	-7.50498e-05
ICVF	44	0.0101478	1.2096	0.00838937	0.226489	0.903516	3.688e-05
ICVF	45	0.000163341	0.017619	0.00927071	0.985944	0.990134	-9.8828e-05
ICVF	47l	0.008435	0.986027	0.00855454	0.324169	0.938097	-3.47178e-06
ICVF	a47r	-0.00112661	-0.135362	0.00832296	0.892331	0.963205	-0.000124295
ICVF	6r	-0.000115879	-0.0123657	0.00937097	0.990134	0.990134	-0.000103885
ICVF	IFJa	0.015601	1.38079	0.0112986	0.167408	0.857323	0.000128812
ICVF	IFJp	0.00821335	0.740367	0.0110936	0.459113	0.938097	-6.72986e-05
ICVF	IFSp	-0.00154803	-0.152415	0.0101567	0.878866	0.958763	-0.000127604
ICVF	IFSa	-0.0080096	-0.801636	0.00999156	0.422802	0.938097	-4.64703e-05
ICVF	p9-46v	-0.00722468	-0.891337	0.00810544	0.372792	0.938097	-2.06697e-05
ICVF	46	0.000625514	0.0788748	0.00793047	0.937135	0.975598	-0.000106006
ICVF	a9-46v	0.00488189	0.551313	0.00885502	0.581444	0.938097	-9.20839e-05
ICVF	9-46d	0.00190553	0.202252	0.00942159	0.839728	0.93878	-0.000115064
ICVF	9a	0.00067197	0.0833876	0.0080584	0.933547	0.975598	-0.000135456
ICVF	10v	0.0157188	1.52348	0.0103177	0.127705	0.766227	0.000195293
ICVF	a10p	0.00209815	0.221548	0.0094704	0.824675	0.93878	-0.000134445
ICVF	10pp	0.00444624	0.457737	0.00971351	0.647162	0.93878	-0.000112208
ICVF	11l	0.00746006	0.817073	0.00913022	0.413927	0.938097	-3.96661e-05
ICVF	13l	-0.00417647	-0.451879	0.00924246	0.651377	0.93878	-8.78986e-05
ICVF	OFC	0.00345069	0.305113	0.0113096	0.760293	0.93878	-0.000139179
ICVF	47s	0.0212417	1.98744	0.010688	0.0469293	0.672048	0.000444305
ICVF	LIPd	-0.0151322	-1.25828	0.0120261	0.20835	0.903516	8.91829e-05
ICVF	6a	-0.00421288	-0.397807	0.0105902	0.690789	0.93878	-0.000107118
ICVF	i6-8	-0.00631854	-0.764332	0.00826675	0.444707	0.938097	-5.2181e-05
ICVF	s6-8	-0.0143399	-1.76474	0.00812577	0.0776693	0.672048	0.00025033
ICVF	43	0.00501918	0.52424	0.00957421	0.600136	0.938097	-7.24145e-05
ICVF	OP4	-0.00234368	-0.241726	0.00969564	0.809003	0.93878	-9.58996e-05
ICVF	OP1	0.0147786	1.62015	0.00912177	0.105265	0.738778	0.000175756
ICVF	OP2-3	0.0110772	1.10206	0.0100513	0.27049	0.938097	2.66858e-05
ICVF	52	0.0150141	1.43602	0.0104554	0.151061	0.799732	0.000142869
ICVF	RI	0.00486055	0.526993	0.00922318	0.598223	0.938097	-7.58206e-05
ICVF	PFcm	0.00206578	0.222352	0.00929057	0.824049	0.93878	-9.45167e-05
ICVF	PoI2	0.00258823	0.268558	0.00963748	0.788281	0.93878	-9.21114e-05
ICVF	TA2	0.000763142	0.0585098	0.013043	0.953345	0.975598	-0.000171504
ICVF	FOP4	0.00887625	0.972301	0.00912912	0.330949	0.938097	-6.17552e-06
ICVF	MI	0.00753622	0.843746	0.00893186	0.398853	0.938097	-3.23904e-05
ICVF	Pir	0.0116339	0.957194	0.0121542	0.338517	0.938097	-1.2515e-05
ICVF	AVI	0.00836808	0.91234	0.00917211	0.361635	0.938097	-1.81191e-05
ICVF	AAIC	0.000447567	0.0441857	0.0101292	0.964758	0.975598	-0.000113949
ICVF	FOP1	0.00458654	0.479733	0.0095606	0.631438	0.93878	-8.36279e-05
ICVF	FOP3	0.0118941	1.28899	0.00922745	0.197462	0.903516	8.01746e-05
ICVF	FOP2	0.0114221	1.17279	0.00973927	0.240938	0.903516	4.74454e-05
ICVF	PFt	-0.00435587	-0.466134	0.00934467	0.64114	0.93878	-8.17342e-05
ICVF	AIP	-0.00888148	-0.808461	0.0109857	0.418865	0.938097	-4.62225e-05
ICVF	EC	0.0207765	1.60587	0.0129378	0.108367	0.738778	0.000293516
ICVF	PreS	-0.00880753	-0.676048	0.013028	0.499042	0.938097	-9.41434e-05
ICVF	H	-0.000977836	-0.0696735	0.0140345	0.944456	0.975598	-0.000194396
ICVF	ProS	0.00215387	0.200377	0.0107491	0.841194	0.93878	-0.000139639
ICVF	PeEc	0.0262729	2.2471	0.0116919	0.0246779	0.555253	0.000613267
ICVF	STGa	-0.00751636	-0.638248	0.0117765	0.523342	0.938097	-8.84053e-05
ICVF	PBelt	0.00639001	0.555058	0.0115123	0.57888	0.938097	-9.9705e-05
ICVF	A5	-0.0172901	-1.53677	0.0112509	0.124415	0.766227	0.000173281
ICVF	PHA1	-0.0202766	-1.78972	0.0113294	0.07356	0.672048	0.000323021
ICVF	PHA3	-0.00536508	-0.552962	0.00970244	0.580315	0.938097	-8.02685e-05
ICVF	STSda	-0.0144903	-1.24574	0.0116319	0.212921	0.903516	7.43319e-05
ICVF	STSdp	-0.00979895	-0.857406	0.0114286	0.391262	0.938097	-3.4719e-05
ICVF	STSvp	-0.003953	-0.433769	0.00911313	0.664475	0.93878	-7.64361e-05
ICVF	TGd	0.00301922	0.248647	0.0121426	0.803644	0.93878	-0.00014548
ICVF	TE1a	-0.00737209	-0.669206	0.0110162	0.503396	0.938097	-8.17467e-05
ICVF	TE1p	-0.00542297	-0.574063	0.00944664	0.565951	0.938097	-6.86904e-05
ICVF	TE2a	0.00618544	0.591345	0.0104599	0.554316	0.938097	-9.26949e-05
ICVF	TF	-0.00724775	-0.765033	0.00947377	0.444289	0.938097	-4.69661e-05
ICVF	TE2p	-0.0128738	-1.21044	0.0106357	0.22617	0.903516	5.72775e-05
ICVF	PHT	-0.00319908	-0.300234	0.0106553	0.764012	0.93878	-0.00011511
ICVF	PH	-0.00823974	-0.787289	0.010466	0.431151	0.938097	-4.51232e-05
ICVF	TPOJ1	-0.00538706	-0.510444	0.0105537	0.609763	0.938097	-8.52079e-05
ICVF	TPOJ2	-0.00680921	-0.600123	0.0113464	0.548452	0.938097	-8.40865e-05
ICVF	TPOJ3	-0.002562	-0.221554	0.0115638	0.82467	0.93878	-0.000137779
ICVF	DVT	0.00511003	0.592157	0.00862952	0.553773	0.938097	-6.01636e-05
ICVF	PGp	0.00122962	0.133706	0.00919644	0.89364	0.963205	-0.000122763
ICVF	IP2	0.00235818	0.21938	0.0107493	0.826363	0.93878	-0.000134715
ICVF	IP1	-0.00328345	-0.326387	0.01006	0.744146	0.93878	-0.000105801
ICVF	IP0	0.0174052	1.59892	0.0108856	0.109902	0.738778	0.000203185
ICVF	PFop	-0.00317594	-0.329939	0.00962582	0.74146	0.93878	-9.08611e-05
ICVF	PF	0.00478127	0.697699	0.00685291	0.485398	0.938097	-4.00269e-05
ICVF	PFm	-0.00862961	-1.18524	0.00728092	0.235982	0.903516	3.8402e-05
ICVF	PGi	0.00344512	0.360291	0.00956203	0.718645	0.93878	-8.55061e-05
ICVF	PGs	0.00175361	0.20932	0.00837764	0.834207	0.93878	-0.000108203
ICVF	V6A	-0.00731185	-0.717018	0.0101976	0.473397	0.938097	-7.82364e-05
ICVF	VMV1	-0.029497	-2.53794	0.0116224	0.0111815	0.555253	0.000789026
ICVF	VMV3	-0.00250582	-0.249693	0.0100356	0.802835	0.93878	-0.000130729
ICVF	PHA2	-0.0140114	-1.15284	0.0121538	0.249031	0.914807	5.67802e-05
ICVF	V4t	-0.0209667	-1.76038	0.0119103	0.0784056	0.672048	0.000337042
ICVF	FST	-0.0268618	-2.26271	0.0118715	0.0236971	0.555253	0.000597889
ICVF	V3CD	-0.0167894	-1.44093	0.0116518	0.149669	0.799732	0.000156532
ICVF	LO3	0.0127823	1.06186	0.0120377	0.288354	0.938097	1.94189e-05
ICVF	VMV2	-0.0102388	-0.821089	0.0124698	0.411636	0.938097	-5.2095e-05
ICVF	31pd	-0.00177497	-0.188979	0.0093924	0.850117	0.93878	-8.8785e-05
ICVF	31a	-0.0170084	-1.46811	0.0115852	0.142137	0.799522	0.000158728
ICVF	VVC	-0.0256311	-2.33233	0.0109895	0.0197237	0.555253	0.000577149
ICVF	25	0.0117052	1.0038	0.0116608	0.315523	0.938097	1.08369e-06
ICVF	s32	-0.00395948	-0.387569	0.0102162	0.698352	0.93878	-0.000125615
ICVF	pOFC	0.0269521	2.11586	0.0127381	0.0344066	0.619319	0.000603516
ICVF	PoI1	0.00796372	0.818334	0.00973162	0.413206	0.938097	-3.34212e-05
ICVF	Ig	0.0118527	1.36771	0.00866605	0.171465	0.857323	8.77469e-05
ICVF	FOP5	0.0137247	1.23455	0.0111171	0.217058	0.903516	7.07379e-05
ICVF	p10p	0.00958636	0.977384	0.00980818	0.328427	0.938097	-6.40758e-06
ICVF	p47r	0.00292363	0.296905	0.00984704	0.766552	0.93878	-0.00012503
ICVF	TGv	0.0108923	1.04775	0.0103959	0.294806	0.938097	1.54714e-05
ICVF	MBelt	0.0231317	1.87005	0.0123696	0.0615363	0.672048	0.000388859
ICVF	LBelt	-0.000658876	-0.0542229	0.0121513	0.95676	0.975598	-0.000153835
ICVF	A4	-0.00114065	-0.10042	0.0113588	0.920015	0.975598	-0.000133794
ICVF	STSva	0.00575454	0.541168	0.0106336	0.588416	0.938097	-8.55973e-05
ICVF	TE1m	-0.00985345	-0.943534	0.0104431	0.345454	0.938097	-1.47086e-05
ICVF	PI	0.00558723	0.444795	0.0125614	0.656487	0.93878	-0.000132977
ICVF	a32pr	0.00400781	0.433824	0.00923833	0.664436	0.93878	-8.28806e-05
ICVF	p24	0.010831	0.983183	0.0110163	0.325566	0.938097	-5.18478e-06
ISOVF	V1	0.00428227	0.384906	0.0111255	0.700324	0.964202	-0.000112236
ISOVF	MST	0.00131951	0.0980935	0.0134516	0.921862	0.988594	-0.00019314
ISOVF	V6	-0.00495964	-0.450095	0.0110191	0.652662	0.95413	-0.000100966
ISOVF	V2	-0.00110384	-0.0901391	0.0122459	0.92818	0.988594	-0.000154971
ISOVF	V3	-0.0079485	-0.715846	0.0111037	0.474121	0.888977	-6.47645e-05
ISOVF	V4	-0.0138613	-1.14454	0.0121109	0.252458	0.77021	4.99726e-05
ISOVF	V8	-0.00631378	-0.472149	0.0133724	0.636841	0.95413	-0.000142329
ISOVF	4	-0.0111944	-1.26999	0.00881456	0.204149	0.767215	5.01155e-05
ISOVF	3b	-0.00710027	-0.829406	0.00856067	0.406915	0.869381	-2.37157e-05
ISOVF	FEF	-0.0130858	-1.36199	0.00960785	0.173263	0.767215	8.26172e-05
ISOVF	PEF	0.00347484	0.276091	0.0125858	0.78249	0.988594	-0.000151957
ISOVF	55b	-0.012616	-1.30763	0.00964796	0.191059	0.767215	6.94813e-05
ISOVF	V3A	-0.00787178	-0.641745	0.0122662	0.521069	0.929448	-9.29706e-05
ISOVF	RSC	0.0361185	2.59642	0.0139109	0.00944806	0.188961	0.00113707
ISOVF	POS2	0.0153943	1.20115	0.0128162	0.229749	0.767215	7.66502e-05
ISOVF	V7	0.0103387	0.820137	0.012606	0.412178	0.869381	-5.91174e-05
ISOVF	IPS1	0.0138319	1.18083	0.0117138	0.237728	0.767215	5.76741e-05
ISOVF	FFC	-0.00188322	-0.138531	0.0135943	0.889827	0.988594	-0.000186119
ISOVF	V3B	-0.00605357	-0.474314	0.0127628	0.635297	0.95413	-0.000145815
ISOVF	LO1	-6.76213e-05	-0.00504419	0.0134058	0.995976	0.995976	-0.000192005
ISOVF	LO2	-0.00116728	-0.0910891	0.0128147	0.927425	0.988594	-0.000180533
ISOVF	PIT	0.00569289	0.433062	0.0131457	0.664989	0.95413	-0.000152371
ISOVF	MT	0.00310244	0.230213	0.0134764	0.817936	0.988594	-0.000178473
ISOVF	A1	-0.0153713	-1.23901	0.0124061	0.215401	0.767215	8.21012e-05
ISOVF	PSL	-0.0122087	-1.04307	0.0117046	0.296965	0.786376	1.2579e-05
ISOVF	SFL	-0.0199382	-2.46061	0.00810296	0.0139042	0.250276	0.000337876
ISOVF	PCV	-0.00729645	-0.683938	0.0106683	0.494047	0.916788	-6.50953e-05
ISOVF	STV	0.0368337	2.80529	0.0131301	0.00504696	0.188326	0.0012251
ISOVF	7Pm	0.00566605	0.534351	0.0106036	0.593123	0.95413	-8.69636e-05
ISOVF	7m	0.00450967	0.405337	0.0111257	0.685248	0.95616	-0.000106348
ISOVF	POS1	0.0241202	1.6951	0.0142293	0.090119	0.621123	0.00037557
ISOVF	23d	5.57925e-05	0.00525847	0.01061	0.995805	0.995976	-0.000118348
ISOVF	v23ab	0.0396386	2.91316	0.0136067	0.0035941	0.188326	0.00137774
ISOVF	d23ab	0.00763156	0.633117	0.012054	0.526687	0.929448	-8.9027e-05
ISOVF	31pv	-0.00289299	-0.223243	0.0129589	0.823355	0.988594	-0.000163183
ISOVF	5m	-0.000778558	-0.0626636	0.0124244	0.950037	0.993428	-0.000157462
ISOVF	5mv	0.012556	1.04284	0.0120403	0.297075	0.786376	1.28933e-05
ISOVF	23c	0.00326761	0.311617	0.010486	0.755345	0.988594	-0.000103408
ISOVF	5L	-0.00152978	-0.171116	0.00893998	0.864139	0.988594	-8.09552e-05
ISOVF	24dd	0.0200708	1.49927	0.0133871	0.133869	0.75191	0.000223826
ISOVF	24dv	0.0319955	2.42602	0.0131885	0.0153015	0.250388	0.000848168
ISOVF	7AL	-0.00833478	-0.971506	0.00857924	0.331344	0.828361	-4.43056e-06
ISOVF	SCEF	-0.0052748	-0.492784	0.0107041	0.622187	0.95413	-8.86915e-05
ISOVF	6ma	-0.0143886	-1.83485	0.00784184	0.0665885	0.58045	0.000150028
ISOVF	7Am	0.00114787	0.127622	0.00899424	0.898453	0.988594	-8.56584e-05
ISOVF	7PL	0.00815163	0.792202	0.0102898	0.428281	0.869381	-4.39261e-05
ISOVF	7PC	-0.00112771	-0.134038	0.00841341	0.893378	0.988594	-7.66056e-05
ISOVF	LIPv	-0.00879722	-0.793553	0.0110859	0.427494	0.869381	-5.02373e-05
ISOVF	VIP	-0.000578326	-0.0628773	0.00919769	0.949867	0.993428	-9.51423e-05
ISOVF	MIP	0.0209155	1.73518	0.0120538	0.0827713	0.620785	0.000331818
ISOVF	1	-0.018686	-2.66718	0.00700591	0.00767412	0.188961	0.000319638
ISOVF	2	-0.00426816	-0.426323	0.0100116	0.669891	0.95413	-9.23719e-05
ISOVF	3a	-0.000931604	-0.0986946	0.00943926	0.921385	0.988594	-9.57499e-05
ISOVF	6d	-0.0232408	-2.91519	0.0079723	0.00357077	0.188326	0.000497999
ISOVF	6mp	-0.0106789	-1.24143	0.00860208	0.214506	0.767215	4.10642e-05
ISOVF	6v	-0.0137318	-1.42813	0.00961524	0.153319	0.767215	0.000101334
ISOVF	p24pr	0.000162964	0.0155035	0.0105114	0.987631	0.995976	-0.000112346
ISOVF	33pr	0.0160979	1.21307	0.0132704	0.225161	0.767215	8.39452e-05
ISOVF	a24pr	-0.00209067	-0.173526	0.0120482	0.862245	0.988594	-0.000143234
ISOVF	p32pr	0.0200889	1.50737	0.0133271	0.13178	0.75191	0.000226132
ISOVF	a24	0.0018674	0.136791	0.0136515	0.891202	0.988594	-0.000182702
ISOVF	d32	0.000363822	0.0289937	0.0125483	0.976871	0.993428	-0.000160688
ISOVF	8BM	0.00476481	0.421797	0.0112965	0.673192	0.95413	-0.000108384
ISOVF	p32	0.011088	0.804344	0.0137851	0.421237	0.869381	-6.65294e-05
ISOVF	10r	-0.00448563	-0.337717	0.0132822	0.735591	0.988594	-0.000156451
ISOVF	47m	-0.0115934	-0.892505	0.0129897	0.372166	0.837374	-3.9061e-05
ISOVF	8Av	-0.019524	-2.28815	0.00853262	0.0221709	0.285054	0.000322987
ISOVF	8Ad	-0.0128796	-1.18599	0.0108598	0.235685	0.767215	4.99991e-05
ISOVF	9m	-0.0237273	-2.61819	0.00906249	0.00886706	0.188961	0.000501582
ISOVF	8BL	-0.0204073	-2.33431	0.00874234	0.0196196	0.271656	0.000348992
ISOVF	9p	-0.0117303	-1.222	0.00959926	0.221766	0.767215	4.68145e-05
ISOVF	10d	-0.0100148	-0.938661	0.0106693	0.347951	0.829459	-1.40605e-05
ISOVF	8C	-0.0111895	-0.978686	0.0114332	0.327784	0.828361	-5.89716e-06
ISOVF	44	0.000648413	0.0502437	0.0129054	0.95993	0.993428	-0.000169745
ISOVF	45	0.00742754	0.561282	0.0132332	0.574631	0.95413	-0.000124459
ISOVF	47l	0.0110739	0.815279	0.013583	0.414952	0.869381	-6.32618e-05
ISOVF	a47r	-0.0112813	-0.974144	0.0115807	0.330033	0.828361	-7.90757e-06
ISOVF	6r	-0.007839	-0.613933	0.0127685	0.539288	0.935212	-0.000101855
ISOVF	IFJa	-0.0215568	-1.67924	0.0128372	0.0931684	0.621123	0.000299998
ISOVF	IFJp	-0.013003	-1.01356	0.0128291	0.310843	0.810894	4.65062e-06
ISOVF	IFSp	-0.00466527	-0.412676	0.0113049	0.679862	0.956056	-0.000109875
ISOVF	IFSa	-0.0149316	-1.29473	0.0115326	0.195474	0.767215	9.42844e-05
ISOVF	p9-46v	-0.012696	-1.25629	0.010106	0.209071	0.767215	6.22035e-05
ISOVF	46	-0.0103809	-1.07597	0.00964794	0.281994	0.786376	1.55082e-05
ISOVF	a9-46v	-0.00343004	-0.308241	0.0111278	0.757912	0.988594	-0.000118308
ISOVF	9-46d	-0.0048977	-0.462961	0.0105791	0.643413	0.95413	-9.21512e-05
ISOVF	9a	-0.0131884	-1.3136	0.0100398	0.189041	0.767215	7.67517e-05
ISOVF	10v	-0.0104324	-0.906822	0.0115043	0.364545	0.837374	-2.47345e-05
ISOVF	a10p	-0.0239079	-2.00201	0.0119419	0.0453383	0.480052	0.000464934
ISOVF	10pp	-0.00791597	-0.663724	0.0119266	0.506899	0.921634	-9.10795e-05
ISOVF	11l	-0.0162031	-1.3458	0.0120398	0.178428	0.767215	0.000144751
ISOVF	13l	-0.00849159	-0.675182	0.0125767	0.499592	0.917618	-0.000105177
ISOVF	OFC	-0.00267434	-0.200763	0.0133209	0.840892	0.988594	-0.000180422
ISOVF	47s	0.0365964	2.61945	0.013971	0.00883423	0.188961	0.00115154
ISOVF	LIPd	0.00362765	0.294578	0.0123147	0.768329	0.988594	-0.000146311
ISOVF	6a	-0.00551812	-0.536104	0.010293	0.591911	0.95413	-8.12744e-05
ISOVF	i6-8	-0.00953001	-1.11608	0.00853882	0.264442	0.780321	1.85643e-05
ISOVF	s6-8	-0.0100636	-1.12789	0.00892243	0.25942	0.778259	2.26475e-05
ISOVF	43	0.020571	1.46852	0.014008	0.142028	0.75191	0.000232746
ISOVF	OP4	0.0181295	1.28544	0.0141037	0.1987	0.767215	0.000131683
ISOVF	OP1	0.0108712	0.775376	0.0140206	0.438155	0.869381	-7.81855e-05
ISOVF	OP2-3	0.00315865	0.222461	0.0141986	0.823964	0.988594	-0.000191496
ISOVF	52	-0.00198645	-0.149228	0.0133115	0.88138	0.988594	-0.000172273
ISOVF	RI	-0.0208022	-1.46907	0.0141601	0.141879	0.75191	0.000230946
ISOVF	PFcm	0.0186004	1.30113	0.0142955	0.193275	0.767215	0.000140225
ISOVF	PoI2	0.0249135	1.80623	0.0137931	0.0709438	0.58045	0.000435257
ISOVF	TA2	-0.00615083	-0.516388	0.0119113	0.605607	0.95413	-0.000104915
ISOVF	FOP4	-0.00418103	-0.294219	0.0142106	0.768603	0.988594	-0.000184456
ISOVF	MI	0.00597594	0.439334	0.0136023	0.660439	0.95413	-0.000148506
ISOVF	Pir	0.00195694	0.139998	0.0139783	0.888667	0.988594	-0.000191835
ISOVF	AVI	0.0246802	1.74989	0.0141039	0.0802003	0.620785	0.000406741
ISOVF	AAIC	-0.00329864	-0.234718	0.0140536	0.814437	0.988594	-0.000188519
ISOVF	FOP1	0.0458863	3.25354	0.0141035	0.00114747	0.188326	0.0019204
ISOVF	FOP3	-0.00791312	-0.592937	0.0133456	0.553251	0.939482	-0.000121114
ISOVF	FOP2	0.0263608	1.85448	0.0142146	0.06373	0.58045	0.000495174
ISOVF	PFt	-0.0113597	-1.09278	0.0103953	0.274545	0.786376	2.22816e-05
ISOVF	AIP	0.0103768	0.92536	0.0112138	0.354824	0.829459	-1.9887e-05
ISOVF	EC	0.0255808	1.81763	0.0140737	0.0691821	0.58045	0.000457552
ISOVF	PreS	0.00267107	0.196888	0.0135664	0.843924	0.988594	-0.000178944
ISOVF	H	0.0166448	1.17841	0.0141247	0.238689	0.767215	7.77828e-05
ISOVF	ProS	-0.0140729	-1.06412	0.0132249	0.287326	0.786376	2.40831e-05
ISOVF	PeEc	-0.0062987	-0.462017	0.013633	0.644089	0.95413	-0.000146085
ISOVF	STGa	-0.00948609	-0.772432	0.0122808	0.439896	0.869381	-6.07627e-05
ISOVF	PBelt	-0.00453115	-0.383015	0.0118302	0.701725	0.964202	-0.000119721
ISOVF	A5	0.00207367	0.167353	0.012391	0.867099	0.988594	-0.000154271
ISOVF	PHA1	0.00709528	0.499088	0.0142165	0.61774	0.95413	-0.000150337
ISOVF	PHA3	-0.00715851	-0.521032	0.0137391	0.602368	0.95413	-0.000137716
ISOVF	STSda	0.0215849	1.53027	0.0141053	0.126013	0.75191	0.000269531
ISOVF	STSdp	-0.00256815	-0.192857	0.0133163	0.847079	0.988594	-0.000181503
ISOVF	STSvp	0.00233117	0.168869	0.0138046	0.865906	0.988594	-0.000185209
ISOVF	TGd	-0.0231097	-1.85578	0.0124528	0.0635455	0.58045	0.000377661
ISOVF	TE1a	-0.00939284	-0.745225	0.012604	0.456172	0.882913	-7.30426e-05
ISOVF	TE1p	0.0117088	0.896347	0.0130628	0.370111	0.837374	-3.58042e-05
ISOVF	TE2a	-0.00769037	-0.612335	0.0125591	0.540344	0.935212	-0.00011065
ISOVF	TF	-0.00987451	-0.774385	0.0127514	0.438741	0.869381	-7.1141e-05
ISOVF	TE2p	-0.00349589	-0.268004	0.0130442	0.788708	0.988594	-0.000172745
ISOVF	PHT	0.0176421	1.36365	0.0129374	0.172739	0.767215	0.000149189
ISOVF	PH	0.0014509	0.1063	0.0136491	0.915349	0.988594	-0.00019356
ISOVF	TPOJ1	0.0160185	1.14572	0.0139812	0.251967	0.77021	6.1164e-05
ISOVF	TPOJ2	-0.0104764	-0.764929	0.013696	0.444351	0.869381	-7.82317e-05
ISOVF	TPOJ3	-0.000418906	-0.0311641	0.013442	0.97514	0.993428	-0.000189014
ISOVF	DVT	0.0039977	0.360809	0.0110798	0.718258	0.979443	-0.000116987
ISOVF	PGp	0.0145563	1.25849	0.0115665	0.208274	0.767215	8.94323e-05
ISOVF	IP2	-0.00774795	-0.723883	0.0107033	0.469172	0.888977	-5.80259e-05
ISOVF	IP1	-0.00529018	-0.49453	0.0106974	0.620954	0.95413	-9.45557e-05
ISOVF	IP0	0.0119749	0.929628	0.0128814	0.352609	0.829459	-2.3955e-05
ISOVF	PFop	-0.0119389	-0.938675	0.0127189	0.347944	0.829459	-2.02816e-05
ISOVF	PF	-0.00943356	-1.04386	0.00903723	0.296604	0.786376	8.48536e-06
ISOVF	PFm	-0.00382709	-0.455148	0.00840845	0.649023	0.95413	-6.38183e-05
ISOVF	PGi	0.0227811	1.70321	0.0133754	0.088592	0.621123	0.000353051
ISOVF	PGs	0.00168621	0.172788	0.00975881	0.862825	0.988594	-0.000109298
ISOVF	V6A	0.00923073	0.858639	0.0107504	0.390582	0.857374	-3.32438e-05
ISOVF	VMV1	0.00303925	0.213107	0.0142616	0.831252	0.988594	-0.000193241
ISOVF	VMV3	0.0216278	1.63537	0.013225	0.102035	0.648556	0.000311138
ISOVF	PHA2	-0.00699711	-0.507788	0.0137796	0.611625	0.95413	-0.000140981
ISOVF	V4t	0.0117108	0.872025	0.0134295	0.383238	0.851639	-4.45048e-05
ISOVF	FST	0.0381917	2.79369	0.0136707	0.00523127	0.188326	0.00131114
ISOVF	V3CD	0.0285489	2.19183	0.0130252	0.028439	0.341268	0.000684713
ISOVF	LO3	0.00218042	0.164314	0.0132698	0.869491	0.988594	-0.000183449
ISOVF	VMV2	-0.000468466	-0.036217	0.012935	0.971111	0.993428	-0.000174562
ISOVF	31pd	-0.0283249	-2.15379	0.0131512	0.0313049	0.35218	0.000637773
ISOVF	31a	-0.00132036	-0.112792	0.0117062	0.9102	0.988594	-0.000139313
ISOVF	VVC	0.0182922	1.31892	0.0138691	0.187258	0.767215	0.000143634
ISOVF	25	0.00304502	0.231997	0.0131252	0.81655	0.988594	-0.000168377
ISOVF	s32	0.0148654	1.08329	0.0137224	0.278733	0.786376	3.35378e-05
ISOVF	pOFC	0.0229398	1.62377	0.0141275	0.10449	0.648556	0.000332028
ISOVF	PoI1	0.0324349	2.35596	0.0137672	0.0185142	0.271656	0.000863239
ISOVF	Ig	0.000937068	0.0657976	0.0142417	0.947542	0.993428	-0.000202485
ISOVF	FOP5	0.00756874	0.537706	0.014076	0.590804	0.95413	-0.000142556
ISOVF	p10p	-0.00616289	-0.520598	0.0118381	0.60267	0.95413	-0.000108922
ISOVF	p47r	-0.0138679	-1.16415	0.0119124	0.244419	0.77021	5.47635e-05
ISOVF	TGv	-0.00917685	-0.719144	0.0127608	0.472086	0.888977	-8.53446e-05
ISOVF	MBelt	0.0117818	0.938098	0.0125593	0.34824	0.829459	-1.89367e-05
ISOVF	LBelt	-0.00759648	-0.593807	0.0127928	0.552669	0.939482	-0.000106024
ISOVF	A4	-0.00173488	-0.15789	0.0109879	0.87455	0.988594	-0.00011937
ISOVF	STSva	0.00260639	0.189394	0.0137618	0.849792	0.988594	-0.000186945
ISOVF	TE1m	-0.00825792	-0.634898	0.0130067	0.525524	0.929448	-0.000108043
ISOVF	PI	-0.00346825	-0.27122	0.0127876	0.786233	0.988594	-0.000152914
ISOVF	a32pr	0.0168721	1.24636	0.0135371	0.212692	0.767215	0.00010307
ISOVF	p24	-0.00047019	-0.0365897	0.0128503	0.970814	0.993428	-0.000165704

## Sheet: S9
Genetic and imaging hubness and correlation results
SA = Surface area; CT = Cortical thickness; MC = Mean curvature; ICVF = Intracellular volume fraction; ISOVF = Isotropic volume fraction; p.adj = p-value adjusted (fdr=5%, n= p.adj n, which is number of phenotype adjusted for p.adj)
prefix ABCD. means it is generated using phenotype data from the ABCD cohort; prefix UKB. means it is generated using phenotype data from the UK biobank cohort
Hubness summary
Phenotype	brain region	genetic hubness	UKB imaging hubness	ABCD imaging hubness		Pearson correlation test between genetic hubness and imaging hubness scores
CT	1	0.432810661892102	0.318887476285998	0.284406661015001		phenotype	cohort	correlation coefficient	lower 95CI	upper 95CI	p
CT	10d	0.480076039944459	0.284212757017167	0.259296182160085		SA	UKB	0.775884	0.710219	0.828165	< 2.2e-16
CT	10pp	0.397425416238356	0.222780826056948	0.207541525566061		CT	UKB	0.864775	0.822552	0.897516	< 2.2e-16
CT	10r	0.397395281299986	0.192592072364073	0.152655518622452		MC	UKB	0.688289	0.602701	0.758221	< 2.2e-16
CT	10v	0.439023507393093	0.234477903038582	0.227122271766664		ICVF	UKB	0.510739	0.393901	0.611334	2.389e-13
CT	11l	0.367400410902132	0.193497341427912	0.226347246257387		ISOVF	UKB	0.867536	0.826094	0.899644	< 2.2e-16
CT	13l	0.376846982371266	0.215806484035488	0.212560716569694		SA	ABCD	0.77837	0.713316	0.830126	< 2.2e-16
CT	2	0.50560683842995	0.327474425457294	0.345045656056506		CT	ABCD	0.690052	0.604835	0.759645	< 2.2e-16
CT	23c	0.335715034084796	0.26087113137899	0.219772197345388		MC	ABCD	0.496881	0.378096	0.59957	1.298e-12
CT	23d	0.363594370648432	0.185814353469564	0.14624718795902		ICVF	ABCD	0.608826	0.50778	0.693347	< 2.2e-16
CT	24dd	0.536623766383021	0.319843901719997	0.276994023157077		ISOVF	ABCD	0.635361	0.539207	0.715164	< 2.2e-16
CT	24dv	0.448711783763763	0.251472872683329	0.215574699377393
CT	25	0.310041052614222	0.146043852650055	0.145549345271164		Pearson correlation test between genetic hubness and beta regression score for PGS for autism
CT	31a	0.468074702590546	0.234017975089284	0.201096713329846		phenotype	cohort	correlation coefficient	lower 95CI	upper 95CI	p	p.adj	p.adj n
CT	31pd	0.512506102163291	0.27929445795798	0.219205028069275		SA	UKB	-0.114928	-0.256873	0.0318713	0.1245	0.15559	5
CT	31pv	0.448349639453592	0.252704145458065	0.182377366059121		CT	UKB	0.132843	-0.0136859	0.273787	0.07544	0.15559	5
CT	33pr	0.0628116265691804	0.022424888134489	-0.0096506082040596		MC	UKB	0.0295255	-0.117244	0.175033	0.694	0.693986	5
CT	3a	0.480277292223664	0.298867161666659	0.287346918501255		ICVF	UKB	-0.279296	-0.408858	-0.138699	0.0001465	0.000732617	5
CT	3b	0.404471906961666	0.264687455321553	0.275910190733237		ISOVF	UKB	0.124328	-0.0223419	0.265758	0.09634	0.15559	5
CT	4	0.510785257370272	0.328033629872653	0.340213098474477		SA	ABCD	-0.0616828	-0.206087	0.0853506	0.4107	0.410747	5
CT	43	0.468588565235838	0.252057643527555	0.232497666069852		CT	ABCD	-0.173828	-0.312155	-0.0282843	0.01961	0.0490284	5
CT	44	0.472186297781153	0.285221337930733	0.251574322390325		MC	ABCD	0.0629265	-0.084111	0.207282	0.4014	0.410747	5
CT	45	0.486279334791156	0.315062674003452	0.317565449130863		ICVF	ABCD	-0.292972	-0.421187	-0.153276	6.575e-05	0.000328732	5
CT	46	0.555719990004902	0.338189751368283	0.304670656413235		ISOVF	ABCD	0.136324	-0.0101412	0.277063	0.06804	0.113393	5
CT	47l	0.461998888205722	0.284248775865137	0.282426953107043
CT	47m	0.4506386065019	0.228627152160941	0.225189632604533		Pearson correlation test between imaging hubness and beta regression score for PGS for autism
CT	47s	0.443044417821031	0.233572705159777	0.239880503699691		phenotype	cohort	correlation coefficient	lower 95CI	upper 95CI	p	p.adj	p.adj n
CT	52	0.2642017793247	0.203364844454735	0.213866880727171		SA	UKB	-0.115968	-0.257857	0.0308182	0.1211	0.201795	5
CT	55b	0.526391805347228	0.2913351322687	0.229641216419193		CT	UKB	0.101848	-0.0450873	0.244469	0.1737	0.217109	5
CT	5L	0.431838426821122	0.281235261516797	0.278963358750502		MC	UKB	0.00176398	-0.144537	0.147989	0.9813	0.98125	5
CT	5m	0.43350888844989	0.283889670569982	0.286016868542743		ICVF	UKB	-0.186141	-0.323595	-0.0409942	0.01235	0.030886	5
CT	5mv	0.412376649967803	0.290649772677859	0.266000197442386		ISOVF	UKB	0.229813	0.0864559	0.363846	0.001913	0.00956451	5
CT	6a	0.526381747884306	0.327162584086672	0.311828876647001		SA	ABCD	-0.118943	-0.260671	0.0278045	0.1118	0.139705	5
CT	6d	0.516699315088908	0.296871902139467	0.240705669106382		CT	ABCD	-0.181844	-0.319607	-0.0365533	0.01456	0.0364037	5
CT	6ma	0.516325519132712	0.313794915211565	0.296114218943926		MC	ABCD	-0.141434	-0.281867	0.00493115	0.05824	0.0970748	5
CT	6mp	0.45396358661763	0.294872499453065	0.272918843073314		ICVF	ABCD	-0.343764	-0.466568	-0.207957	2.304e-06	1.15205e-05	5
CT	6r	0.548862729694244	0.339811501940836	0.323421571244606		ISOVF	ABCD	0.102203	-0.0447292	0.244807	0.1722	0.172184	5
CT	6v	0.472388908476165	0.294854885273705	0.245072754338513		*** NOTE: For structural connectivity hubs, we tested the correlation between structural connectivity hubness and regression coefficients derived from the same cohort.
CT	7AL	0.482302785605756	0.293528685928653	0.281275969390305
CT	7Am	0.406401580680853	0.269248205860318	0.278699526472073
CT	7m	0.515514695418514	0.298402041394635	0.268737395841256
CT	7PC	0.543843439154281	0.321578944846757	0.308929299359537
CT	7PL	0.452265846002326	0.247785421429992	0.240648910605353
CT	7Pm	0.451621014653657	0.223064721274396	0.211435713981702
CT	8Ad	0.568201507456799	0.339330309913592	0.305842705602601
CT	8Av	0.506180471374454	0.33168517603871	0.294183923381709
CT	8BL	0.521636360118766	0.305251425319753	0.278968399009787
CT	8BM	0.491115077112305	0.288445102993899	0.278739820585234
CT	8C	0.540388863856238	0.341129001791834	0.302125616644462
CT	9-46d	0.585327814204078	0.351174906503461	0.298550771827849
CT	9a	0.469811845801853	0.307034914755843	0.270049181267712
CT	9m	0.51575989532199	0.320903795432715	0.306053200834698
CT	9p	0.494127866269656	0.30848993882154	0.288185672562129
CT	A1	0.444548704285245	0.234086957505888	0.24004383818042
CT	a10p	0.406825210937156	0.21323732327836	0.218137426390781
CT	a24	0.434057389068578	0.184595344226905	0.19717565248453
CT	a24pr	0.246733781377581	0.102650703111363	0.156306977409145
CT	a32pr	0.444933333357366	0.229655423048737	0.225543849676426
CT	A4	0.493865132725341	0.336568536955213	0.285325451033484
CT	a47r	0.552777189820789	0.326007145385359	0.306625218997159
CT	A5	0.452208641499723	0.312852820550593	0.268037085453576
CT	a9-46v	0.548840977050185	0.303148356902572	0.271162242397905
CT	AAIC	0.293441623026057	0.170275202844792	0.179748387755013
CT	AIP	0.583281717401218	0.33135769321035	0.308451582798631
CT	AVI	0.431979807350742	0.22772012382525	0.254534422681861
CT	d23ab	0.480585574375694	0.242664614950239	0.174236592436113
CT	d32	0.458789675297613	0.270998982945376	0.242847328423046
CT	DVT	0.449501141429458	0.281495587566529	0.260078703860551
CT	EC	0.145649617248312	0.154415056017489	0.132875797545767
CT	FEF	0.513178902054776	0.289926136123436	0.224765223848873
CT	FFC	0.438976168537377	0.250724069697231	0.224647607935291
CT	FOP1	0.345919082217545	0.230216846041136	0.242903058262976
CT	FOP2	0.250095376767749	0.196964378992381	0.203544797757201
CT	FOP3	0.382458870180954	0.195168474424658	0.20972931718909
CT	FOP4	0.4848918065568	0.275895642815784	0.265602459286593
CT	FOP5	0.363519515373551	0.238643034601526	0.246749031598749
CT	FST	0.492933187084289	0.219565556523745	0.156326488497816
CT	H	0.102722456324092	0.110000455818008	0.112979453299596
CT	i6-8	0.550447066643111	0.303997420076297	0.273384324628915
CT	IFJa	0.524689937460452	0.275457376116717	0.218298383484363
CT	IFJp	0.538670274003474	0.272494049817014	0.196955260345977
CT	IFSa	0.517180813778845	0.317850050536388	0.275368717916377
CT	IFSp	0.527718230088248	0.301472672543923	0.242083102776897
CT	Ig	0.408701543465642	0.22522940219572	0.22640391250575
CT	IP0	0.519892944091767	0.301018185780474	0.269515763560388
CT	IP1	0.56766022855114	0.328206255166899	0.308007381305527
CT	IP2	0.604235820446251	0.318013976179405	0.30562422688129
CT	IPS1	0.443656252659821	0.255788089144485	0.254918557970986
CT	LBelt	0.449347087323265	0.258679340785109	0.242289462975013
CT	LIPd	0.588317575962705	0.281907717869565	0.268095340324206
CT	LIPv	0.509604072734462	0.257737528058656	0.260920418407961
CT	LO1	0.495584873887476	0.226302373010369	0.188615273614569
CT	LO2	0.502820588579984	0.2310440166675	0.19500988552319
CT	LO3	0.499114920211821	0.24791066805077	0.197182378549732
CT	MBelt	0.421174340863832	0.281525415117031	0.283582248714832
CT	MI	0.427801911113279	0.194631198922669	0.241021036325414
CT	MIP	0.52853652576713	0.291816210720248	0.274823635323347
CT	MST	0.612247108289585	0.259080388576666	0.193867678687409
CT	MT	0.541908332554996	0.260854370489761	0.209911556331415
CT	OFC	0.297913577187391	0.183625844157311	0.19145185962216
CT	OP1	0.534323989148049	0.254127387226785	0.234334536839659
CT	OP2-3	0.398568479702713	0.247706608213171	0.207421243671826
CT	OP4	0.503506943621648	0.306969196041901	0.285828784258731
CT	p10p	0.530168892096049	0.286307008566703	0.220586239453921
CT	p24	0.376525170572322	0.172920694837309	0.208751769435088
CT	p24pr	0.205533151197962	0.10578084936168	0.136750765987254
CT	p32	0.419811811483094	0.180208145665472	0.178158600865888
CT	p32pr	0.416057506599728	0.24025706710489	0.2323555342001
CT	p47r	0.492243359866682	0.288539456559578	0.239755890258234
CT	p9-46v	0.541711925216831	0.329624648090319	0.288774110543153
CT	PBelt	0.465181899513667	0.28904008284104	0.25517392706062
CT	PCV	0.513190504627717	0.293686173254599	0.279321461988184
CT	PeEc	0.32560647193513	0.204506009617248	0.169358764116181
CT	PEF	0.549315944391066	0.248869101326978	0.212319312942192
CT	PF	0.555577426563839	0.343334648738052	0.275956479311668
CT	PFcm	0.535258069372385	0.297737151716647	0.271049640401105
CT	PFm	0.6091127165986	0.362560677885851	0.310388531624575
CT	PFop	0.514577991040784	0.302169480128138	0.217944204700105
CT	PFt	0.527937655948638	0.308357464891432	0.268013865279469
CT	PGi	0.546486140205779	0.33810869286712	0.30846095566109
CT	PGp	0.524260858489114	0.311905150887501	0.268080521897749
CT	PGs	0.528034256241343	0.326056862815312	0.296809466127909
CT	PH	0.484640057899306	0.236736758397028	0.185917172975744
CT	PHA1	0.20067489643023	0.155063436062876	0.15753557307111
CT	PHA2	0.19212329587852	0.153060700224363	0.155531858196417
CT	PHA3	0.257390470199769	0.186895954480678	0.195050075778381
CT	PHT	0.502856571337923	0.268218702310007	0.209396110408701
CT	PI	0.100397709804392	0.129522293155806	0.220524900698967
CT	Pir	0.15621221363306	0.133560879657143	0.0805171103456417
CT	PIT	0.521784579547537	0.215917511686446	0.185239511461888
CT	pOFC	0.28967064513424	0.165558579425754	0.130551760885582
CT	PoI1	0.305957362826156	0.171030433768272	0.183739731481499
CT	PoI2	0.343219042285061	0.199395656896629	0.178046583783326
CT	POS1	0.494446599558951	0.296529832250539	0.25957076487605
CT	POS2	0.511128417911082	0.312163533884731	0.30510327329752
CT	PreS	0.248485889601742	0.193909939323452	0.151439160889622
CT	ProS	0.263862215918881	0.169071639514505	0.118042587958332
CT	PSL	0.512006733312843	0.30851466770843	0.228452099361002
CT	RI	0.478647507125197	0.28669248362847	0.263700403677486
CT	RSC	0.206392956895534	0.154024055064124	0.0398729776312377
CT	s32	0.296976495527974	0.103342206123922	0.0734885071917425
CT	s6-8	0.519804395469944	0.291995138166065	0.270018367403904
CT	SCEF	0.452126769757822	0.293838681933601	0.276972377569781
CT	SFL	0.485072312469103	0.287537766102758	0.237691406980159
CT	STGa	0.334348797706766	0.230288915399095	0.250853500050968
CT	STSda	0.310517585754224	0.19888209015772	0.249088082828303
CT	STSdp	0.262297982012994	0.192759724918153	0.189367429253869
CT	STSva	0.260239303875693	0.130321540170669	0.219662888085845
CT	STSvp	0.228265652423571	0.171236670321239	0.201364549609663
CT	STV	0.511639921665989	0.292817764520642	0.228308074818174
CT	TA2	0.25611740604536	0.195085662012511	0.246754340625825
CT	TE1a	0.452746298532895	0.257947048967182	0.263530630973998
CT	TE1m	0.363248318061167	0.202885029562376	0.187374267006083
CT	TE1p	0.492756296748174	0.268931512180901	0.204947455506976
CT	TE2a	0.318826453516665	0.220127727035364	0.211602262446066
CT	TE2p	0.331085693435846	0.205213186174997	0.192118100325368
CT	TF	0.229816688374033	0.172116324859633	0.19556435266649
CT	TGd	0.419742428800846	0.251673978447664	0.301455119909938
CT	TGv	0.412653384729137	0.235285999190093	0.207336463828677
CT	TPOJ1	0.509865989764514	0.280954684522874	0.228830920543799
CT	TPOJ2	0.530409583653638	0.257221964650329	0.211154045551126
CT	TPOJ3	0.570313977213279	0.255977594209195	0.210784496571972
CT	V1	0.368652716224166	0.226036534981367	0.244837917182939
CT	V2	0.445398112010532	0.279923394210932	0.296685166488005
CT	v23ab	0.503600393465781	0.269662278835709	0.222237415575466
CT	V3	0.502251091062979	0.334343968863071	0.33284609625423
CT	V3A	0.490954092317163	0.282542867286779	0.272440838842768
CT	V3B	0.485093582350903	0.255235958304904	0.229974937907578
CT	V3CD	0.506587175052523	0.265172002165746	0.228636859216256
CT	V4	0.525657689953106	0.341699951976535	0.317178657389642
CT	V4t	0.462377288132171	0.230932450606603	0.187319445466454
CT	V6	0.46997045516599	0.276529080672591	0.29389111758685
CT	V6A	0.463351044442088	0.246448137215187	0.23314950062041
CT	V7	0.461632200176015	0.26135425722367	0.265729641645966
CT	V8	0.47855050989952	0.234952541792508	0.209218804762597
CT	VIP	0.504648701759835	0.263670720579618	0.265412024252295
CT	VMV1	0.248715328053368	0.170465426501861	0.164559815945232
CT	VMV2	0.241435945978103	0.179327946664505	0.108193713119624
CT	VMV3	0.299458129622072	0.182076813066373	0.12879774086832
CT	VVC	0.319766008284582	0.217924452911176	0.216718835348589
ICVF	1	0.596321035666399	0.380325367322246	0.343179735607552
ICVF	10d	0.540160596640424	0.260995833017175	0.276995927154431
ICVF	10pp	0.632776180852814	0.311725388669883	0.276535740795486
ICVF	10r	0.590861325912669	0.288365061451091	0.257102940270574
ICVF	10v	0.512762618285813	0.28094250649317	0.267367228133117
ICVF	11l	0.644278136424081	0.423565934655926	0.339544848526822
ICVF	13l	0.578163008440091	0.431934501604869	0.328383485645148
ICVF	2	0.654845827449266	0.378886568768422	0.321787762174337
ICVF	23c	0.577570488859887	0.224390633426376	0.275428013770459
ICVF	23d	0.609569619491218	0.275449507586362	0.311880712718035
ICVF	24dd	0.580551259078523	0.257416353853299	0.395847579527741
ICVF	24dv	0.560886069483618	0.232525390973576	0.406532804701864
ICVF	25	0.258456232390566	0.258680549035289	0.251663262205072
ICVF	31a	0.652683355548003	0.326671446103906	0.357562890576114
ICVF	31pd	0.616116141652755	0.234936889862247	0.407798876842025
ICVF	31pv	0.642043661415325	0.352586663201967	0.300687613051561
ICVF	33pr	0.575038197896476	0.269187325318747	0.297798584226006
ICVF	3a	0.553073883543227	0.381953474318419	0.285771648314124
ICVF	3b	0.559365980559778	0.200131084772789	0.290712302633115
ICVF	4	0.572106729328975	0.328737518167566	0.353190439847106
ICVF	43	0.661309548229274	0.46369971747714	0.414792145897041
ICVF	44	0.726514296816451	0.480324751798708	0.448591113285633
ICVF	45	0.6906229620871	0.384458994211696	0.405510630762852
ICVF	46	0.66246602449414	0.342161119091452	0.382087583941682
ICVF	47l	0.641504783401399	0.381444800716204	0.357683844272884
ICVF	47m	0.51083663076636	0.360838906662852	0.257083492475689
ICVF	47s	0.601871998925322	0.383431861059589	0.272241418531432
ICVF	52	0.477044294430429	0.286601403809366	0.307912275492914
ICVF	55b	0.63420769391611	0.34850380641347	0.389488419045704
ICVF	5L	0.573849381158893	0.268274379848791	0.336013266726025
ICVF	5m	0.558702708938395	0.209714369525633	0.289983651893684
ICVF	5mv	0.615888924715589	0.300687242724388	0.365801003308188
ICVF	6a	0.499107334146419	0.250828744277653	0.338178281262168
ICVF	6d	0.451314471441797	0.248760726601279	0.327113198582036
ICVF	6ma	0.606462348012668	0.2996921600251	0.36249138327389
ICVF	6mp	0.574559168582404	0.25586245760673	0.332850119534881
ICVF	6r	0.650635681808761	0.398107891494008	0.407359989159278
ICVF	6v	0.630570493691797	0.37174698801401	0.38271579723531
ICVF	7AL	0.541924354186113	0.302734550250955	0.344338009777573
ICVF	7Am	0.624578739761001	0.303560140956276	0.379945129795177
ICVF	7m	0.669639119289775	0.374279938946129	0.375789631213111
ICVF	7PC	0.63607354800956	0.344026030780667	0.383739499981374
ICVF	7PL	0.65898719910439	0.319537154941485	0.334502145171769
ICVF	7Pm	0.646287464583162	0.256831325472494	0.32688614436272
ICVF	8Ad	0.648891319438853	0.32415909511353	0.351324471270608
ICVF	8Av	0.674074559282829	0.367819371961071	0.395147599049349
ICVF	8BL	0.536377070233887	0.264189595317522	0.310592459821887
ICVF	8BM	0.658279563921254	0.205023751473119	0.388866932115067
ICVF	8C	0.637833626016504	0.416851606318574	0.430511722339361
ICVF	9-46d	0.660024559787486	0.338074681217134	0.345828562711004
ICVF	9a	0.545822437036763	0.259471271854867	0.328285138145733
ICVF	9m	0.643437285425564	0.315821083769645	0.350717584210113
ICVF	9p	0.648559342429586	0.308031622561054	0.335790006057789
ICVF	A1	0.142120193740096	0.162885445654233	0.197641091443703
ICVF	a10p	0.643261540064076	0.310896478075693	0.288450095085701
ICVF	a24	0.559819623572801	0.362755412678055	0.230886990679145
ICVF	a24pr	0.630262390200605	0.203336982190514	0.327692069509881
ICVF	a32pr	0.671504364973053	0.247375308832899	0.384010417390916
ICVF	A4	0.478257322759275	0.342428955202392	0.350540054847418
ICVF	a47r	0.680833243578852	0.396674098513421	0.325447830429322
ICVF	A5	0.603167039390245	0.453868416335328	0.370694537134997
ICVF	a9-46v	0.588809463253171	0.323768201294467	0.341790587918698
ICVF	AAIC	0.534008840956634	0.390763112382646	0.35286415733832
ICVF	AIP	0.698864387830105	0.438207793416796	0.337957059680511
ICVF	AVI	0.558757907250225	0.399324159180858	0.365232071328829
ICVF	d23ab	0.622562962707794	0.323031882359646	0.287090959432074
ICVF	d32	0.633486526774668	0.242732112896733	0.386103613837554
ICVF	DVT	0.646021811579191	0.399428134584315	0.403779815320704
ICVF	EC	0.477951075287431	0.168325722911598	0.0654048875414915
ICVF	FEF	0.599931147995278	0.287680803930257	0.314423554735665
ICVF	FFC	0.650081857219777	0.43769487937257	0.353466368377517
ICVF	FOP1	0.663575865371015	0.368568653168168	0.373948850140925
ICVF	FOP2	0.62868925242712	0.387624200613962	0.316344082309873
ICVF	FOP3	0.590426120983655	0.418360437897135	0.324686226564487
ICVF	FOP4	0.644780127377906	0.423352620127905	0.353251106338897
ICVF	FOP5	0.59883430290062	0.321688698395509	0.269607478963617
ICVF	FST	0.604110224601779	0.403564915581892	0.308993039573043
ICVF	H	0.204997029577236	0.166505985702461	0.0697485927361035
ICVF	i6-8	0.696687145429641	0.240005238843351	0.346021299001444
ICVF	IFJa	0.565123630029251	0.340515120792365	0.310812136492161
ICVF	IFJp	0.564977657671928	0.289110688205195	0.258516226809283
ICVF	IFSa	0.604413061494843	0.360572690965309	0.328824214161735
ICVF	IFSp	0.563892344617946	0.348854815768501	0.341285493345491
ICVF	Ig	0.532477889416432	0.372230918801725	0.398181735357743
ICVF	IP0	0.556629945678629	0.373012047423813	0.349186369125779
ICVF	IP1	0.66011566844655	0.396970727799423	0.366900097444871
ICVF	IP2	0.642205743319846	0.28658654233336	0.316604148679437
ICVF	IPS1	0.487605722128145	0.304427002780858	0.287284152560054
ICVF	LBelt	0.492074477612414	0.319527161986671	0.280422708984652
ICVF	LIPd	0.610397344683774	0.36223622731803	0.27278998178248
ICVF	LIPv	0.649705840500458	0.365541604088632	0.301587548474634
ICVF	LO1	0.487283026570722	0.383684406239055	0.268139653602517
ICVF	LO2	0.624959269445204	0.402739600963899	0.276647332172998
ICVF	LO3	0.689134577395555	0.393139036677654	0.290399135953489
ICVF	MBelt	0.41626383961681	0.243748803209232	0.266864472000834
ICVF	MI	0.44795593196827	0.267708826692177	0.36562658770783
ICVF	MIP	0.633440418032597	0.375348089525315	0.290445536084545
ICVF	MST	0.651185073145263	0.386260417673148	0.302808645591704
ICVF	MT	0.568355452606313	0.317950030895204	0.276994025257006
ICVF	OFC	0.407179367267816	0.243481305640736	0.232103136993696
ICVF	OP1	0.674162576988323	0.44959709504535	0.37440712030909
ICVF	OP2-3	0.587541985530272	0.423341235807592	0.319375315648269
ICVF	OP4	0.691334826633236	0.475096644247205	0.411464588493774
ICVF	p10p	0.656396404369894	0.31615748952928	0.304832595496997
ICVF	p24	0.582281220566604	0.291679751288539	0.228666942712129
ICVF	p24pr	0.62677311374547	0.222957880586491	0.332235596658041
ICVF	p32	0.677918904995471	0.289984962339485	0.303755072452231
ICVF	p32pr	0.640897560986487	0.238376481990644	0.419933460185813
ICVF	p47r	0.642778348908718	0.381090410273242	0.318013736890356
ICVF	p9-46v	0.553492149745715	0.366113341299958	0.407692408226551
ICVF	PBelt	0.424300956873446	0.30374741362285	0.326698264132218
ICVF	PCV	0.618972269775071	0.333857419759928	0.408317685533685
ICVF	PeEc	0.57007067346453	0.316450197183336	0.220997066649883
ICVF	PEF	0.565968801991889	0.224349733128629	0.284206420905243
ICVF	PF	0.730568203934148	0.517746303978027	0.459715771180549
ICVF	PFcm	0.697820760857398	0.472153439212828	0.404076589911111
ICVF	PFm	0.676617037009995	0.475819842130096	0.426333989581074
ICVF	PFop	0.736159350716801	0.470737908316955	0.426242244041632
ICVF	PFt	0.670389265066713	0.38692302977	0.400188665113283
ICVF	PGi	0.666046210453943	0.478153157662791	0.421594322592777
ICVF	PGp	0.650788775737498	0.408341049861403	0.363366903001778
ICVF	PGs	0.671208161177339	0.431483801069256	0.392932188253981
ICVF	PH	0.648729255875749	0.442433654328562	0.363256600505914
ICVF	PHA1	0.574800379227444	0.415493252536939	0.243374839677209
ICVF	PHA2	0.434407098026183	0.26510183760269	0.230524168631511
ICVF	PHA3	0.569594715418112	0.425603337117179	0.348471224022401
ICVF	PHT	0.654436508013543	0.458740354286839	0.356491479531129
ICVF	PI	0.407191661910983	0.278542320566059	0.241971934827925
ICVF	Pir	0.469659122800687	0.358963857160306	0.271003707553295
ICVF	PIT	0.626203868297076	0.425420898788996	0.279019310954499
ICVF	pOFC	0.377031725293182	0.256038332771984	0.176908538985101
ICVF	PoI1	0.550695130767805	0.285970754578018	0.420268443500763
ICVF	PoI2	0.534864203147955	0.313086506463503	0.421795535254267
ICVF	POS1	0.611756212794279	0.448866468300436	0.328634136240688
ICVF	POS2	0.6603842706833	0.419882654039556	0.357070659912619
ICVF	PreS	0.39948761947359	0.342538756465974	0.103332117335011
ICVF	ProS	0.485527763221943	0.417713652714685	0.267643355713924
ICVF	PSL	0.687121637156249	0.404264665632001	0.382483112232675
ICVF	RI	0.61324912287334	0.426054123376409	0.357312773098952
ICVF	RSC	0.607368833893228	0.431806591971548	0.226014288829628
ICVF	s32	0.435117049793163	0.303998805549031	0.257472091838897
ICVF	s6-8	0.587240659420272	0.271764481372079	0.360837221361391
ICVF	SCEF	0.588861799559144	0.217620935997164	0.395467618368663
ICVF	SFL	0.629533780784087	0.254765653029162	0.345127406734819
ICVF	STGa	0.517316533244604	0.331847303142056	0.309019822014788
ICVF	STSda	0.645327659015501	0.412141670929241	0.362771152966619
ICVF	STSdp	0.661744914896011	0.424728348992472	0.343520651443456
ICVF	STSva	0.710974202959236	0.459710327588268	0.370428966021222
ICVF	STSvp	0.659505637773126	0.429558062145028	0.410880504948459
ICVF	STV	0.674875180129669	0.450337104247517	0.347848601024469
ICVF	TA2	0.443478232832901	0.277943979180044	0.240520101796138
ICVF	TE1a	0.66638630907749	0.423796008226458	0.297577443554399
ICVF	TE1m	0.702772035481343	0.429877666636144	0.333384244639443
ICVF	TE1p	0.661303485252655	0.464813699793829	0.408895178738539
ICVF	TE2a	0.59841342739881	0.433924155363971	0.250245574277651
ICVF	TE2p	0.597728222646787	0.413597534237812	0.326127578022461
ICVF	TF	0.631965279722579	0.417183702124647	0.335338846950565
ICVF	TGd	0.44182617847802	0.3825718602358	0.236414570560672
ICVF	TGv	0.560547103018584	0.331055649707929	0.191631821923855
ICVF	TPOJ1	0.660866268044053	0.452502080961366	0.386884293032687
ICVF	TPOJ2	0.658886015834594	0.412159041757177	0.359323923875363
ICVF	TPOJ3	0.648434165725269	0.358988812966769	0.300860436328386
ICVF	V1	0.612151548513597	0.428278676321427	0.304074176243547
ICVF	V2	0.640170830509115	0.46799409192012	0.343270705212525
ICVF	v23ab	0.580549575677962	0.352001990642363	0.266564964492212
ICVF	V3	0.641044962778554	0.472988210164438	0.378177529251152
ICVF	V3A	0.591405264081892	0.40521439323918	0.303323972359603
ICVF	V3B	0.521555386265016	0.402193199410069	0.26951822230556
ICVF	V3CD	0.632206952607958	0.417730619682342	0.293503785202736
ICVF	V4	0.65081972392079	0.467876103566625	0.363044116610098
ICVF	V4t	0.644368812806625	0.352941213312611	0.247250557719112
ICVF	V6	0.563964686425353	0.211640617819822	0.223357410970079
ICVF	V6A	0.60816085729506	0.246754182273409	0.249803635344269
ICVF	V7	0.581342151524427	0.361045996660596	0.288112607364664
ICVF	V8	0.564919707735398	0.408031326436698	0.264115430225707
ICVF	VIP	0.569868447698842	0.312839405151747	0.332934796709595
ICVF	VMV1	0.660458805834999	0.407241350404254	0.269948010995855
ICVF	VMV2	0.531162179984741	0.392865666295188	0.238201320495237
ICVF	VMV3	0.574315371682651	0.390713344908765	0.306284748046438
ICVF	VVC	0.641513187860206	0.408662735527769	0.329159577833804
ISOVF	1	0.399245445236572	0.355430823114078	0.314530228038994
ISOVF	10d	0.404844571975174	0.271757814539855	0.235716605400618
ISOVF	10pp	0.304038777783948	0.250052597942528	0.148212674212841
ISOVF	10r	0.38217119887474	0.266642849824461	0.129299215627487
ISOVF	10v	0.410651056967152	0.317648485753741	0.213597207747612
ISOVF	11l	0.366178783849217	0.243207495484455	0.100831229317241
ISOVF	13l	0.352147454180272	0.250008333022183	0.077267444274398
ISOVF	2	0.46590859289947	0.399086843622913	0.241395323858145
ISOVF	23c	0.472132203307386	0.365171851849881	0.239369334121422
ISOVF	23d	0.436376171070425	0.357880222064687	0.223766342736931
ISOVF	24dd	0.416795740648511	0.315025367170566	0.108934529465983
ISOVF	24dv	0.362841329261425	0.275641081393888	0.130947170542239
ISOVF	25	0.288282480628231	0.238826424271678	0.128790583156947
ISOVF	31a	0.44079286739158	0.325292873676439	0.191508384248575
ISOVF	31pd	0.497623870321261	0.322344392331329	0.125747005587985
ISOVF	31pv	0.447925965944567	0.343402286583247	0.140082226556013
ISOVF	33pr	0.380093557600466	0.242102506433381	0.117936022937302
ISOVF	3a	0.472304554584491	0.417228693835336	0.266942588201728
ISOVF	3b	0.442733888969214	0.269483648259512	0.293500048155912
ISOVF	4	0.416851852210388	0.378060292707724	0.282358903548033
ISOVF	43	0.375329071751034	0.228119598979448	0.0421144018028877
ISOVF	44	0.506015773136602	0.325620119317116	0.142545084341425
ISOVF	45	0.331864864936252	0.223724804214816	0.114073949872906
ISOVF	46	0.440508090586583	0.319163370463675	0.254586649499331
ISOVF	47l	0.300874165942992	0.234672590747799	0.0940178737883762
ISOVF	47m	0.326577414385498	0.268151329847947	0.0845131712571419
ISOVF	47s	0.250642064186969	0.184127799445768	0.048985881829037
ISOVF	52	0.364171873087523	0.307330865884887	0.115001300921989
ISOVF	55b	0.416702796931048	0.338034012588	0.252054543560141
ISOVF	5L	0.376819980622234	0.309538104272851	0.277318366967083
ISOVF	5m	0.400127570511236	0.289287647005586	0.165356275957981
ISOVF	5mv	0.414874915882921	0.280386888977184	0.19687645067455
ISOVF	6a	0.461085188027266	0.365986554592035	0.240790161189342
ISOVF	6d	0.355817228375044	0.28670070923084	0.293822294431828
ISOVF	6ma	0.34505051220622	0.292707695675548	0.301298946226519
ISOVF	6mp	0.337114928702384	0.2780060017576	0.284774833976132
ISOVF	6r	0.504438840337323	0.393335406518025	0.158179489701092
ISOVF	6v	0.417684364583024	0.326114480848171	0.255266890034514
ISOVF	7AL	0.387097468586561	0.317192001920984	0.283763594921708
ISOVF	7Am	0.382665947539445	0.311287173472351	0.277651685208597
ISOVF	7m	0.50033631283722	0.377454943842453	0.220566227546151
ISOVF	7PC	0.434697551839756	0.326792416675541	0.288250828831558
ISOVF	7PL	0.387019050942108	0.291940893881431	0.232904031349735
ISOVF	7Pm	0.404404308731418	0.279402853016962	0.229556570047456
ISOVF	8Ad	0.501706271823906	0.34611930023794	0.226480754746788
ISOVF	8Av	0.40931276257758	0.320737551588376	0.282722513518663
ISOVF	8BL	0.35398030187053	0.258620079477806	0.279945825253242
ISOVF	8BM	0.422872146340731	0.286228039262406	0.204169315254652
ISOVF	8C	0.462311687558299	0.35060115767679	0.193679640966646
ISOVF	9-46d	0.449787802176234	0.327635561721864	0.230412058637713
ISOVF	9a	0.421052234921292	0.28171507835534	0.246069738647677
ISOVF	9m	0.429214808988505	0.297104466680607	0.278228538542787
ISOVF	9p	0.416874062973974	0.294655764572637	0.261108292343654
ISOVF	A1	0.441448551724837	0.349655721872811	0.19105781846076
ISOVF	a10p	0.347921499050682	0.288580834545511	0.175692003827912
ISOVF	a24	0.435922786057703	0.259795201410131	0.0960776961284674
ISOVF	a24pr	0.455015775216728	0.278424429446072	0.178253092065553
ISOVF	a32pr	0.438217710313142	0.27952229092273	0.0987344942802139
ISOVF	A4	0.481790215932345	0.382936257959008	0.228591285584255
ISOVF	a47r	0.408594816675152	0.307829996158838	0.178058606918737
ISOVF	A5	0.398894809284002	0.325635093445585	0.161262227859464
ISOVF	a9-46v	0.396889620257971	0.302741756718551	0.208999265338779
ISOVF	AAIC	0.323370423516121	0.237402280664511	0.027527271181033
ISOVF	AIP	0.502386660169689	0.405457024979139	0.205580914133995
ISOVF	AVI	0.316180118821558	0.273461993234759	0.0741235143270511
ISOVF	d23ab	0.458791968148922	0.372706852501835	0.185097338148372
ISOVF	d32	0.481036852211922	0.284159474056583	0.155240983694523
ISOVF	DVT	0.454670195434821	0.310709060125402	0.220289331163992
ISOVF	EC	0.196679380184648	0.0829682841212137	0.0378246008707471
ISOVF	FEF	0.431559513336663	0.348293770656298	0.256552448105915
ISOVF	FFC	0.359666905606634	0.248091783273113	0.0958235137930394
ISOVF	FOP1	0.0900597290947974	0.0802111623922001	0.0231459267233924
ISOVF	FOP2	0.099676465827466	0.110172686039698	0.0131690701919928
ISOVF	FOP3	0.18344318015705	0.210145041301971	0.106547283655403
ISOVF	FOP4	0.122272289460029	0.130793645888816	0.0325306838189766
ISOVF	FOP5	0.144107113562093	0.158013266241056	0.0553701168358059
ISOVF	FST	0.417255684545742	0.263091381357698	0.0875862872534024
ISOVF	H	0.165489032076003	0.191262040941119	-2.68651834362225e-05
ISOVF	i6-8	0.397540059877903	0.296903744192373	0.288648966681282
ISOVF	IFJa	0.513627150360434	0.368697474685364	0.167364590984638
ISOVF	IFJp	0.480204002836531	0.365873732650118	0.150493470293769
ISOVF	IFSa	0.435154904358482	0.3673121817675	0.203146809297489
ISOVF	IFSp	0.469588154186608	0.359424893122073	0.213771993277105
ISOVF	Ig	0.258901073826817	0.299046020357569	0.0194697484932679
ISOVF	IP0	0.417820576809327	0.317898543359694	0.136336403395421
ISOVF	IP1	0.482466793173357	0.344110216745724	0.230716653541427
ISOVF	IP2	0.507325153792442	0.357558478140749	0.229779125049509
ISOVF	IPS1	0.452731200568509	0.336484340219777	0.195763428402703
ISOVF	LBelt	0.38539689920856	0.32926390901692	0.159686828453814
ISOVF	LIPd	0.458474949109253	0.305474537147699	0.171772320869611
ISOVF	LIPv	0.480534042675358	0.322686924943587	0.212937218684253
ISOVF	LO1	0.30579747943588	0.234361658034747	0.0893672943576147
ISOVF	LO2	0.342126363128821	0.222053756376806	0.117872442417296
ISOVF	LO3	0.381628208816633	0.271415464799216	0.106543945552621
ISOVF	MBelt	0.416995905748527	0.289800835126849	0.172592023146321
ISOVF	MI	0.393685754790873	0.35668558316474	0.119149898138664
ISOVF	MIP	0.411499205379733	0.289627418454669	0.163459663984594
ISOVF	MST	0.422816991769573	0.282749469209263	0.0776676234738216
ISOVF	MT	0.438003338828554	0.312323705000575	0.103584150409935
ISOVF	OFC	0.20455241717907	0.100056842306597	0.0980088536227539
ISOVF	OP1	0.0502839378092837	0.0926984316985482	-0.0454196612499489
ISOVF	OP2-3	0.0242746347178052	0.106191054673352	-0.013765439200893
ISOVF	OP4	0.295540332759756	0.192737159068997	0.0185246400123812
ISOVF	p10p	0.390939425649719	0.26748232739204	0.183844459223231
ISOVF	p24	0.502521354850028	0.33805592687115	0.146031532791974
ISOVF	p24pr	0.425291219299364	0.339390954148421	0.236413299494366
ISOVF	p32	0.452714688270655	0.216754424616126	0.0950363256809885
ISOVF	p32pr	0.459425928500142	0.303982030336406	0.120140439333364
ISOVF	p47r	0.439364382144481	0.317489800123939	0.177369290500141
ISOVF	p9-46v	0.433302891913002	0.325028403330504	0.239108719258153
ISOVF	PBelt	0.415816977425317	0.354782960706388	0.210160454247132
ISOVF	PCV	0.428042638630348	0.300098184718055	0.226907515577365
ISOVF	PeEc	0.26072197458906	0.198161713064876	0.0813516116786232
ISOVF	PEF	0.416645999145889	0.269475679852701	0.152026197422885
ISOVF	PF	0.444103432417243	0.379209879272892	0.269373211824977
ISOVF	PFcm	0.281824991967035	0.229964913113535	0.00840532760181769
ISOVF	PFm	0.447383469705904	0.374265710749179	0.286817534372392
ISOVF	PFop	0.423510193561949	0.347727854044098	0.144164643671843
ISOVF	PFt	0.489394562252559	0.370540875666825	0.236468227404618
ISOVF	PGi	0.43414888829584	0.372479396687626	0.121917825972383
ISOVF	PGp	0.408542868508051	0.272124563994965	0.182162575199446
ISOVF	PGs	0.432086502606035	0.328834512214052	0.2521867389642
ISOVF	PH	0.399927393684255	0.26513010860639	0.077155819689622
ISOVF	PHA1	0.082154816663638	0.0503916239567292	-0.00315326607299413
ISOVF	PHA2	0.15021844467129	0.143489122476045	0.076007424340342
ISOVF	PHA3	0.191174877188818	0.190137054963898	0.0752325764445597
ISOVF	PHT	0.45751013270106	0.340532815921454	0.156641977413949
ISOVF	PI	0.456993251749814	0.194611069247825	0.145150728745689
ISOVF	Pir	0.22332736527659	0.199331594553723	0.0129700139978617
ISOVF	PIT	0.385810804257222	0.227605519760123	0.0971674465346935
ISOVF	pOFC	0.0592168226894993	0.002183443265058	0.001956703611263
ISOVF	PoI1	0.251551114395554	0.251014584841433	0.0854331303623089
ISOVF	PoI2	0.33018654796845	0.32364937038317	0.0924100624232395
ISOVF	POS1	0.249963435735568	0.205232884882994	0.00970948729384103
ISOVF	POS2	0.429231424737321	0.285624959182864	0.137722320366921
ISOVF	PreS	0.319109552847787	0.186009662239618	0.092716609434581
ISOVF	ProS	0.21664192666205	0.213045151664547	0.105362992159463
ISOVF	PSL	0.477443655217881	0.355866811200431	0.19809399193531
ISOVF	RI	0.297352850635184	0.295805996924953	0.0484318383573197
ISOVF	RSC	0.230377897242446	0.199977953787799	0.0156382974512749
ISOVF	s32	0.260860832109216	0.217178774093847	0.0800614289320429
ISOVF	s6-8	0.394984522079221	0.269280667952923	0.276515363386208
ISOVF	SCEF	0.427295409962671	0.315967460974176	0.228599125453024
ISOVF	SFL	0.344275312299451	0.265241552659924	0.295904677850195
ISOVF	STGa	0.379058818864262	0.180349730317539	0.182376403628267
ISOVF	STSda	0.284307792657539	0.188831714926119	0.0459404659791783
ISOVF	STSdp	0.277580489182581	0.263461741326393	0.10115079656242
ISOVF	STSva	0.405751133305453	0.346626511307825	0.0752739916127941
ISOVF	STSvp	0.38610853277903	0.362826910524192	0.097386066216236
ISOVF	STV	0.499913246033766	0.330328069577625	0.135045777106301
ISOVF	TA2	0.366544835172414	0.229077596881262	0.204990125720121
ISOVF	TE1a	0.374881747762401	0.334068869316285	0.155678463230701
ISOVF	TE1m	0.433863906408738	0.352222466613533	0.125923754544885
ISOVF	TE1p	0.436163122893316	0.354515024237435	0.133297616063883
ISOVF	TE2a	0.36789641487446	0.254682468062427	0.113422231755793
ISOVF	TE2p	0.232172432705685	0.177250128195468	0.100080817631956
ISOVF	TF	0.280391120835262	0.171032951662039	0.110182420729891
ISOVF	TGd	0.329365186514633	0.194291679361188	0.174590607989556
ISOVF	TGv	0.302297043497828	0.186961057941286	0.119919681621595
ISOVF	TPOJ1	0.423729842111579	0.321957766069278	0.0772926831698244
ISOVF	TPOJ2	0.48176158329191	0.329736498192341	0.105019646694457
ISOVF	TPOJ3	0.398863237901847	0.291375089815065	0.0996176148644603
ISOVF	V1	0.46839512842597	0.391806125611236	0.232295876532943
ISOVF	V2	0.476860155771447	0.397067184838394	0.173289372126495
ISOVF	v23ab	0.404609430535139	0.3005423009302	0.122045824498823
ISOVF	V3	0.47485442726204	0.332240936000607	0.221124096425877
ISOVF	V3A	0.383509381411593	0.272689029859531	0.164779760636753
ISOVF	V3B	0.472499739425865	0.343644003296591	0.101285095293987
ISOVF	V3CD	0.387284236507447	0.278942941927164	0.121924174485001
ISOVF	V4	0.461549701295596	0.33537977263277	0.174955654801202
ISOVF	V4t	0.409406016119286	0.274837034244336	0.108592065679372
ISOVF	V6	0.436489520223779	0.296237518154744	0.22801437328136
ISOVF	V6A	0.382199073544483	0.26644597653806	0.224568647427511
ISOVF	V7	0.42680325684329	0.27684333647715	0.119462064665486
ISOVF	V8	0.318310721353342	0.263379538884984	0.121533694058883
ISOVF	VIP	0.397973306905782	0.306317740180263	0.265130014870346
ISOVF	VMV1	0.139900623332671	0.107730658833223	0.0198667334925696
ISOVF	VMV2	0.172430322486971	0.15154865829083	0.113003926292646
ISOVF	VMV3	0.315646057406948	0.272494240469821	0.11326101947694
ISOVF	VVC	0.296301759890613	0.258340355094997	0.0834793092234969
MC	1	0.403771429370837	0.157016916554005	0.185570476634315
MC	10d	0.325859470350482	0.123526256246081	0.179426795942147
MC	10pp	0.342801422791621	0.107724414502952	0.163119090944972
MC	10r	0.198114267133714	0.0591391761051593	0.0850322336884516
MC	10v	0.365687975416324	0.0954680021763314	0.148161764530338
MC	11l	0.298410562153924	0.102180354656501	0.156883672911792
MC	13l	0.237064034845983	0.104768584751911	0.118556776377102
MC	2	0.354384483459576	0.142310288391103	0.148318094695572
MC	23c	0.296851660609225	0.125052400953476	0.135723220848495
MC	23d	0.230911853051343	0.0897943249537438	0.127706463418722
MC	24dd	0.34384290713487	0.126397083567489	0.152095327073494
MC	24dv	0.265258301797164	0.0871618957688291	0.0848963623539237
MC	25	0.230936321512875	0.0484986750997798	0.0889459414404397
MC	31a	0.317504056322144	0.0865407401483772	0.119333818931335
MC	31pd	0.299343602941605	0.0963256684375298	0.108267462619062
MC	31pv	0.359160482253987	0.104216732190132	0.107675498936951
MC	33pr	0.0661304201758636	0.0299281561588312	0.0613609476358748
MC	3a	0.254177734802172	0.0990935180784215	0.0954194187316211
MC	3b	0.321790105603222	0.143403992890225	0.172087623453733
MC	4	0.23407699685503	0.119719135523764	0.232545854798818
MC	43	0.432065591459869	0.0976414167118914	0.126207124851839
MC	44	0.325806755228386	0.0931116273888196	0.14238745019802
MC	45	0.399674870403921	0.109172523350197	0.147697789708142
MC	46	0.382255844331747	0.146255277836847	0.188683728314281
MC	47l	0.355555498953566	0.118029744425941	0.160315761364973
MC	47m	0.2659885584525	0.0916380771588342	0.084932113119119
MC	47s	0.123212443464951	0.0908273925571485	0.149670469827867
MC	52	0.137328681648783	0.0488881134810544	0.0329239677403107
MC	55b	0.2948597843528	0.113026696913471	0.138939809395831
MC	5L	0.339532113368507	0.116251791426978	0.154253346377861
MC	5m	0.250565562985343	0.101315714693795	0.125925964681462
MC	5mv	0.270409052842108	0.102525175020519	0.0986485066432653
MC	6a	0.421360605772602	0.141049672896026	0.136356775829917
MC	6d	0.22733944095162	0.113294105270166	0.167753125304177
MC	6ma	0.303631684288916	0.121368027818781	0.162489850019555
MC	6mp	0.238156813713188	0.119102720993223	0.167181981942294
MC	6r	0.311816934606491	0.10032668009564	0.126230341383056
MC	6v	0.167009508085365	0.0876430663753963	0.157392791058912
MC	7AL	0.291644603610917	0.0993759194556962	0.113663893939958
MC	7Am	0.337980973866812	0.0959203976866055	0.109722555218018
MC	7m	0.381748480375065	0.116683467859842	0.142780778516747
MC	7PC	0.326885418922607	0.107416886172411	0.144299362489839
MC	7PL	0.32510662508724	0.0793008597108918	0.09867671447122
MC	7Pm	0.271235260779059	0.0846314615368189	0.0859146236310182
MC	8Ad	0.375425765737822	0.124894624814996	0.137125443427038
MC	8Av	0.324521014287771	0.13738546962764	0.176987120006065
MC	8BL	0.343986223608721	0.133016371719007	0.170900421925887
MC	8BM	0.302322200638695	0.117338240643078	0.134113148302263
MC	8C	0.419791247284153	0.13016173179386	0.150102677612469
MC	9-46d	0.420581123225168	0.152578838563726	0.198873334151298
MC	9a	0.375949913495898	0.12865154971147	0.18815021150476
MC	9m	0.336477777291011	0.135134882167682	0.193524974519313
MC	9p	0.398297472750676	0.121322304125864	0.165794762018171
MC	A1	0.183274984311885	0.0829360707635254	0.0992228258609366
MC	a10p	0.322861034848365	0.108685161182452	0.147485684252359
MC	a24	0.220907453439285	0.075548499457006	0.0999948975025156
MC	a24pr	0.0529333474162943	0.045880521061945	0.06833851504044
MC	a32pr	0.219167371154738	0.0695588099635582	0.0770668284229912
MC	A4	0.384769313781153	0.112271375141921	0.177753080376346
MC	a47r	0.382049596575809	0.143740977226073	0.19339744707887
MC	A5	0.329872836971398	0.119700577825029	0.181989373117854
MC	a9-46v	0.388734761577548	0.124830476101095	0.181863849484451
MC	AAIC	0.0717936643453611	0.0597921715351673	0.0980345469096009
MC	AIP	0.327215486376478	0.0988857660468105	0.102027848361577
MC	AVI	0.231304927242497	0.0957409052801359	0.118429991653024
MC	d23ab	0.237216748844347	0.0901104143005505	0.125535615769976
MC	d32	0.39357814333966	0.0816799098867519	0.118125287202332
MC	DVT	0.266316488956471	0.0871663518928982	0.106911732401458
MC	EC	0.0262448513951951	0.0446878712990143	0.124159772344143
MC	FEF	0.359302207696871	0.126467537383079	0.12874071877487
MC	FFC	0.384990606305507	0.118290604194451	0.166365699425022
MC	FOP1	0.341730050645082	0.0823473575309796	0.0898836214412506
MC	FOP2	0.214851465018862	0.0695460089498624	0.0428787701013115
MC	FOP3	0.110454338083068	0.0653028382342391	0.0454133964601823
MC	FOP4	0.253643485452253	0.0866892193618692	0.0813298210040888
MC	FOP5	0.27088253837152	0.0899151337002476	0.0900924887664098
MC	FST	0.381513456224244	0.0812839578551673	0.103105948310957
MC	H	0.0409713730863691	0.016827070227542	0.00906333918766416
MC	i6-8	0.28563797699461	0.111690253662935	0.133169265849426
MC	IFJa	0.443208750935813	0.0986015309695514	0.0954116487185852
MC	IFJp	0.377200514974565	0.0907105049890046	0.0799409488189265
MC	IFSa	0.362392166861176	0.109365774359332	0.142356823941589
MC	IFSp	0.325387728810235	0.088779825062205	0.118245378606772
MC	Ig	0.191821872280176	0.0937391490701106	0.0864355489016845
MC	IP0	0.354214313563123	0.099851930580635	0.114824005569867
MC	IP1	0.446276250968329	0.116687636259249	0.137084640177578
MC	IP2	0.421437560085733	0.107868550097617	0.123187628703129
MC	IPS1	0.238329714248619	0.0781535669455676	0.0885386010388559
MC	LBelt	0.294303732606483	0.0894340144564615	0.0730218695447292
MC	LIPd	0.485365441881569	0.081837668758594	0.0845600697665837
MC	LIPv	0.325051726747435	0.0878697559636974	0.0981086711986563
MC	LO1	0.291104072920531	0.0690149757119506	0.0988404112250979
MC	LO2	0.38025888049344	0.083557199213491	0.125534072471753
MC	LO3	0.304048134921717	0.075737270371305	0.100637173279712
MC	MBelt	0.202010741975258	0.0766451145364474	0.0836425419986108
MC	MI	0.0795292992269867	0.0664030530506493	0.0542035720511538
MC	MIP	0.398772143713477	0.0979484127298136	0.108665501913874
MC	MST	0.385535298007573	0.0885219734808422	0.102188532020534
MC	MT	0.302383408830931	0.0862517939886551	0.114466631250221
MC	OFC	0.0776576577445728	0.0970958059953209	0.167549078171121
MC	OP1	0.317706224465661	0.0944832492682902	0.0945567237811715
MC	OP2-3	0.339017474905266	0.0951371689156271	0.0842759401008674
MC	OP4	0.353017573039767	0.102421397026196	0.140493145272283
MC	p10p	0.385656384881381	0.123477673783513	0.170235625758997
MC	p24	0.0818371149392929	0.0531697428337299	0.0884007935854289
MC	p24pr	0.179123631402535	0.0714758962550825	0.106112683111455
MC	p32	0.172881228606818	0.0663829917136437	0.0888788718442439
MC	p32pr	0.228004568824489	0.0786600566915378	0.0737854491010906
MC	p47r	0.324637391073511	0.109102740444074	0.133730684982574
MC	p9-46v	0.396193104911215	0.119182803334428	0.166989204943015
MC	PBelt	0.330626911746238	0.0951560077840572	0.100761851896079
MC	PCV	0.347754742820495	0.0984618034387131	0.11314878960989
MC	PeEc	0.0559355032563403	0.0713364075438296	0.121132118294686
MC	PEF	0.384568777400382	0.088384079214774	0.0826296683496829
MC	PF	0.356874977495458	0.124131398759724	0.193020366288199
MC	PFcm	0.355819503237345	0.115042550059782	0.119124522087176
MC	PFm	0.425122689617655	0.13893461798653	0.197566788821444
MC	PFop	0.33739076278487	0.0837996171413691	0.12668949218798
MC	PFt	0.359682329282436	0.0970100608124088	0.12436508380042
MC	PGi	0.410534566923141	0.117231507747871	0.156970444755972
MC	PGp	0.387930047525581	0.111680554127402	0.187868855372392
MC	PGs	0.361787947903392	0.125196124081806	0.190415027914048
MC	PH	0.302600397958501	0.0861771905098738	0.115946124967036
MC	PHA1	0.0616025486838452	0.0399231114847044	0.0351082021520469
MC	PHA2	0.183178166043006	0.060007170990482	0.062729630386081
MC	PHA3	0.0947324586247747	0.0725630332009763	0.0794536121323724
MC	PHT	0.327263588898175	0.0996715806632224	0.157862984898971
MC	PI	0.10422219180817	0.0532246745303029	0.0675937041704792
MC	Pir	0.0210360538456321	0.0578654181304125	0.105430857945488
MC	PIT	0.359126466365909	0.0901847778165807	0.123171671752173
MC	pOFC	0.110838544542382	0.0897804478577633	0.114094443254532
MC	PoI1	0.0526264599649195	0.0509574309989066	0.0759983887907844
MC	PoI2	0.066818888013055	0.07398769021025	0.115938690316092
MC	POS1	0.317290513093312	0.106596747592453	0.135467998880285
MC	POS2	0.32531879037848	0.106544512228044	0.117952690992801
MC	PreS	0.0638739498219062	0.0517187839639824	0.0869146656890154
MC	ProS	0.158088110182705	0.0528062747660069	0.0523445723237926
MC	PSL	0.395047208949013	0.100498839416824	0.149502049132684
MC	RI	0.291976618700934	0.1029713112263	0.0909453127516898
MC	RSC	0.159834340548586	0.0587513724758856	0.117706672752295
MC	s32	0.284798757228308	0.0476697032764213	0.0631192126332327
MC	s6-8	0.375517994590025	0.0922000329407314	0.12349354048174
MC	SCEF	0.303244066684927	0.112584545289789	0.12827838045432
MC	SFL	0.255317469671548	0.111652431937568	0.140067409355444
MC	STGa	0.170669998602126	0.0845668761293699	0.146047247804897
MC	STSda	0.261029883781951	0.0863045972688323	0.113742057496242
MC	STSdp	0.306709138330935	0.0766915186068822	0.0953776785777633
MC	STSva	0.255833472752865	0.0913701011622761	0.108447835595599
MC	STSvp	0.33976312891489	0.0863110401513128	0.121867027678956
MC	STV	0.300830820749336	0.0866005289514653	0.146596783903835
MC	TA2	0.194144944788149	0.0618700117627239	0.0804568731315752
MC	TE1a	0.343471101886905	0.106141389362791	0.182228731433593
MC	TE1m	0.365606756847136	0.107933755483647	0.172903937004588
MC	TE1p	0.345524597212813	0.117388592305303	0.188285934776594
MC	TE2a	0.372010715688082	0.120717527901119	0.184522882906186
MC	TE2p	0.268895060121955	0.0821517051618379	0.11171946960013
MC	TF	0.150773346642047	0.0749451249063387	0.0915307216851051
MC	TGd	0.245984299644473	0.119335333071574	0.191801246719389
MC	TGv	0.261835957440288	0.112655615794167	0.182433697757868
MC	TPOJ1	0.315530687327991	0.0906677327109103	0.124566037935559
MC	TPOJ2	0.41953685132177	0.0919511013439668	0.127218045142068
MC	TPOJ3	0.275065955593572	0.0783322747216153	0.111105038387311
MC	V1	0.314652795703865	0.140096102533844	0.205751973989667
MC	V2	0.414940696035312	0.171725567944403	0.235347055421489
MC	v23ab	0.377779116310924	0.10963550785089	0.142020778996647
MC	V3	0.386306187964133	0.161348978602575	0.214155559959639
MC	V3A	0.384351010911855	0.120018844362851	0.151558122603467
MC	V3B	0.403504663352257	0.100087452298895	0.100918652994433
MC	V3CD	0.453227958105634	0.084925911136264	0.116169451829719
MC	V4	0.421716236467832	0.142982193526413	0.184172972679371
MC	V4t	0.391640053385842	0.0829762850562082	0.126011230895505
MC	V6	0.356513882048086	0.10114084179941	0.102504001889497
MC	V6A	0.243551811575316	0.0707768379412192	0.104223021794612
MC	V7	0.303006426256276	0.0944191791743277	0.101105395618372
MC	V8	0.364301269774805	0.0962788087715531	0.107472518432804
MC	VIP	0.279120862183483	0.0847520781383878	0.104907647572319
MC	VMV1	0.215219837354099	0.0673509280663801	0.0833131660959694
MC	VMV2	0.223214695688118	0.0593225831339701	0.0742307550938046
MC	VMV3	0.239494086694851	0.0649397981434881	0.0834557681619773
MC	VVC	0.315021656437786	0.108632717114646	0.159515513329542
SA	1	0.572470813996226	0.476020753858666	0.44383549435607
SA	10d	0.568533657494375	0.495237682829759	0.464133156704685
SA	10pp	0.518834901409953	0.450204393852337	0.42259471331084
SA	10r	0.547893489670979	0.432295982148542	0.390776170449554
SA	10v	0.601273086004609	0.502143097192382	0.455624723751951
SA	11l	0.453325766543651	0.427895197761363	0.386366260959669
SA	13l	0.479484219619225	0.446244704215218	0.403328341426911
SA	2	0.538057200545077	0.410118637223994	0.372684430151986
SA	23c	0.561193309578876	0.471034953070425	0.408101493648817
SA	23d	0.543897455608338	0.429099102390762	0.382101980635738
SA	24dd	0.534068130345781	0.463535312747532	0.414654300908016
SA	24dv	0.546943016437333	0.448499532442043	0.392087624541577
SA	25	0.572472617567322	0.511037198523676	0.460822541519384
SA	31a	0.532972779316016	0.400478333967292	0.335467707221589
SA	31pd	0.465240860015971	0.38360105907711	0.331047899617997
SA	31pv	0.507976353802216	0.40235521339802	0.343705084846149
SA	33pr	0.521124223014829	0.388334298365865	0.378741731437695
SA	3a	0.46656033841396	0.411733144055013	0.403943483670804
SA	3b	0.487724376620223	0.437441429836885	0.418116525744432
SA	4	0.509423596646739	0.454723513847879	0.441423502401425
SA	43	0.516203431936878	0.405065839482035	0.37525997800771
SA	44	0.484686104666517	0.365560858366239	0.318926024642949
SA	45	0.464409866599075	0.378368261824897	0.334695305347417
SA	46	0.512957837520807	0.440614630319562	0.408355334322405
SA	47l	0.449241888855504	0.409378978835054	0.388025739906196
SA	47m	0.436143844034935	0.407985046846878	0.381455074001417
SA	47s	0.454237911889097	0.417017622725933	0.409094560848057
SA	52	0.462804945138699	0.394239037440132	0.327657421092206
SA	55b	0.500766828388721	0.336368246011434	0.336460813958343
SA	5L	0.480348935910725	0.36995861333226	0.31650193121219
SA	5m	0.474512964916457	0.371899575025758	0.332510442945875
SA	5mv	0.492110471684576	0.407942814512106	0.363288682691906
SA	6a	0.474288763392911	0.405581795652386	0.371876463806456
SA	6d	0.446565482560231	0.372740787260863	0.330990597123677
SA	6ma	0.427764593543056	0.344888095518315	0.325622678362811
SA	6mp	0.356398707269481	0.33855763284922	0.303345006653822
SA	6r	0.522990624421856	0.388208305712463	0.349974361232938
SA	6v	0.485464445769168	0.376930087917742	0.351897738728598
SA	7AL	0.444109943109398	0.330387943661445	0.291244155410949
SA	7Am	0.39508845531082	0.323285483738728	0.297148850703033
SA	7m	0.49871660415722	0.414643334422709	0.3823979113721
SA	7PC	0.460558428218253	0.33938429333152	0.290134872641674
SA	7PL	0.455125544847858	0.328756145366075	0.31072648334597
SA	7Pm	0.424058454455881	0.328807341852384	0.298840826195075
SA	8Ad	0.520468012393284	0.417573567507397	0.388880948419189
SA	8Av	0.522232284396242	0.399132874802891	0.383628372251562
SA	8BL	0.528369558858931	0.414987889728234	0.40955785416128
SA	8BM	0.568336476874694	0.476225741025935	0.458578712491066
SA	8C	0.525572513320948	0.416961637817142	0.391710221886886
SA	9-46d	0.529401208764609	0.458778538753111	0.406381011392081
SA	9a	0.52988049407299	0.426248681496095	0.377960905305343
SA	9m	0.614170505113021	0.514314551710581	0.483974982000036
SA	9p	0.505323869471997	0.422319621679092	0.37676671930105
SA	A1	0.46102061725709	0.367720640504136	0.37777348531524
SA	a10p	0.485111540574452	0.432931687079106	0.379330938246
SA	a24	0.604424487226378	0.465171772515143	0.438286008338541
SA	a24pr	0.553099482950037	0.399929850515129	0.368534943963984
SA	a32pr	0.574291055759738	0.488054364670229	0.456688120060404
SA	A4	0.572659182255049	0.481354859053317	0.457645448798748
SA	a47r	0.477894649266929	0.470211007555909	0.430558218114529
SA	A5	0.5389345330187	0.451057782548434	0.42992653442464
SA	a9-46v	0.517372367650375	0.440780584000068	0.396495653926688
SA	AAIC	0.490617027106204	0.436476738295959	0.421806136072982
SA	AIP	0.459860406285682	0.36757959403557	0.31853097634063
SA	AVI	0.443056008734663	0.39551603031813	0.350526107250995
SA	d23ab	0.569470411482881	0.457698932247164	0.409856184068914
SA	d32	0.575399991793392	0.467797131776276	0.442467935640431
SA	DVT	0.401873024429329	0.378480573583565	0.347602754390847
SA	EC	0.325399234488984	0.291242102150373	0.242140907948541
SA	FEF	0.467320253092076	0.305912634026711	0.298412456970119
SA	FFC	0.518523984976992	0.431537356311508	0.406679763499029
SA	FOP1	0.54638788102925	0.426664857625429	0.387001327205755
SA	FOP2	0.535666136777275	0.457606705759147	0.435002924908643
SA	FOP3	0.467830666921093	0.433761342989634	0.406741645673364
SA	FOP4	0.472034790845915	0.412800159971737	0.362950836655555
SA	FOP5	0.39009904237288	0.376022428399288	0.327977674656226
SA	FST	0.478350617452191	0.389318896239719	0.368812709769616
SA	H	0.434284533401477	0.400097723255556	0.296339569215649
SA	i6-8	0.521831189726892	0.399257226693866	0.3656072836613
SA	IFJa	0.470624905394437	0.32108691372819	0.298965871874734
SA	IFJp	0.432590237322719	0.32430878961666	0.311976964219302
SA	IFSa	0.472831402960792	0.357834052482457	0.316216904385865
SA	IFSp	0.481461749786995	0.360584905789425	0.326603516557481
SA	Ig	0.51270100213916	0.440761146608392	0.40835197653415
SA	IP0	0.416203891149982	0.280301356981146	0.256906001796586
SA	IP1	0.487729102797527	0.361534059709331	0.31059524173465
SA	IP2	0.455365981699489	0.359261808144061	0.305875481786659
SA	IPS1	0.41799505319873	0.286437399627667	0.268734948356348
SA	LBelt	0.446602881936655	0.393018327236815	0.385836291696143
SA	LIPd	0.39851283410153	0.273777061160505	0.219910325517627
SA	LIPv	0.433951759730128	0.31394481632549	0.269230126830645
SA	LO1	0.400443551354097	0.338141665980875	0.310873181787027
SA	LO2	0.482493782584577	0.400022544983239	0.368601032233973
SA	LO3	0.485433666719099	0.372487869149151	0.343768379966266
SA	MBelt	0.52557684683917	0.432188844661937	0.412031816266293
SA	MI	0.468877672701118	0.446897988116916	0.417156422825108
SA	MIP	0.460003202559674	0.331055428670999	0.293856173823461
SA	MST	0.456224017736354	0.335616637419765	0.322241407474301
SA	MT	0.495885857213658	0.35692413311635	0.33089257973789
SA	OFC	0.495502649410586	0.441333027282594	0.352522179933919
SA	OP1	0.542122398166059	0.45919234506853	0.430889483853889
SA	OP2-3	0.535284781101941	0.456475410036465	0.430561887863252
SA	OP4	0.537248561955867	0.486287680383323	0.463084607501185
SA	p10p	0.501240006178097	0.435337879411802	0.379261243521888
SA	p24	0.534252069062544	0.397199666843605	0.379077115741992
SA	p24pr	0.557109759952267	0.419480104663138	0.394537796318686
SA	p32	0.580127510187827	0.498049850650868	0.457773768161166
SA	p32pr	0.556439484768471	0.479638653795369	0.444864931569832
SA	p47r	0.449860488206776	0.385269319228437	0.345883695582916
SA	p9-46v	0.514787396247884	0.426627037767216	0.402423958343937
SA	PBelt	0.501508129912816	0.430777682661325	0.402815742475397
SA	PCV	0.459493664097467	0.376935650117487	0.324485985274706
SA	PeEc	0.292440921341268	0.289066250454268	0.226021417541048
SA	PEF	0.46228581390534	0.288879643992543	0.279796249811996
SA	PF	0.478891952579715	0.415346791611627	0.382064904030746
SA	PFcm	0.496979235734916	0.42949441041882	0.397057952408641
SA	PFm	0.492088188857239	0.378566276970828	0.313418161139055
SA	PFop	0.500423159850817	0.42831304358605	0.411272408847674
SA	PFt	0.427695225773459	0.384155214056677	0.371663248206348
SA	PGi	0.473891918682994	0.370383943291594	0.338129195302881
SA	PGp	0.525824415774785	0.381534070350794	0.346108879379553
SA	PGs	0.478222857390677	0.395454502865533	0.35283377899859
SA	PH	0.520653774850476	0.444123352792241	0.413272700490725
SA	PHA1	0.432706161913353	0.348925659393287	0.293324878610093
SA	PHA2	0.395565137383151	0.343041916223649	0.290908674919743
SA	PHA3	0.466313616473453	0.394248204938407	0.359750666661113
SA	PHT	0.490359554732878	0.417499298137907	0.385164478576666
SA	PI	0.504668527604766	0.450567000896711	0.435268800859545
SA	Pir	0.482187836736395	0.35454404124928	0.37149109228536
SA	PIT	0.452607674171516	0.400870853244687	0.365819439100924
SA	pOFC	0.500234695036126	0.444451328089871	0.365820288964723
SA	PoI1	0.495634844949501	0.41723107315763	0.407778194040671
SA	PoI2	0.491678950450741	0.455978162008446	0.447786797370553
SA	POS1	0.48964546964098	0.457634757270331	0.420237249808204
SA	POS2	0.435367334440583	0.395961981274482	0.359157419577882
SA	PreS	0.445333014277649	0.393764605621875	0.353385327629069
SA	ProS	0.234515324149935	0.235886430915119	0.215550752106841
SA	PSL	0.500685841431212	0.385141601127969	0.345418708807707
SA	RI	0.424035637566068	0.400308149231408	0.355392502368588
SA	RSC	0.513324346581671	0.470743096219113	0.4288239141275
SA	s32	0.580224789258286	0.503377050679295	0.458428858393218
SA	s6-8	0.453741452309163	0.347865592975287	0.321892858331345
SA	SCEF	0.525495625188446	0.463301657781155	0.450778066334406
SA	SFL	0.488409126400801	0.383977362058349	0.376735478578599
SA	STGa	0.57988882258307	0.459146000830693	0.460674761385769
SA	STSda	0.5071064078252	0.397866362083623	0.385675411536402
SA	STSdp	0.471704657296533	0.388120497081704	0.36635840826316
SA	STSva	0.529547089532162	0.430258780792691	0.413188345722909
SA	STSvp	0.471123354756583	0.371704717651384	0.363941123754419
SA	STV	0.508301212331886	0.3713971711814	0.331100572329499
SA	TA2	0.532736653986519	0.448655718990202	0.440719287888429
SA	TE1a	0.484548373313881	0.434467173256181	0.41924514704469
SA	TE1m	0.52793728725698	0.426100617156988	0.398929031316784
SA	TE1p	0.506055862649051	0.423196468643735	0.395602234250108
SA	TE2a	0.490915676917496	0.413839539808743	0.392420602876858
SA	TE2p	0.559939444951794	0.463628927576178	0.442628245287187
SA	TF	0.441792930266389	0.403131116247089	0.360261370976745
SA	TGd	0.537723776838287	0.487584952461321	0.455785118410328
SA	TGv	0.458464511310205	0.404759768961028	0.365645073503124
SA	TPOJ1	0.492076257758521	0.396368960658075	0.365838886933098
SA	TPOJ2	0.463364665425224	0.365251622981429	0.345913248165309
SA	TPOJ3	0.474634808117793	0.351013307352449	0.325810183678778
SA	V1	0.456224017736354	0.313383005086242	0.265372316016336
SA	V2	0.374591975419812	0.3987170540157	0.348857502335736
SA	v23ab	0.487424901772996	0.412796863344744	0.394406815293219
SA	V3	0.41301482621474	0.416651557099922	0.369433897661363
SA	V3A	0.405085324459136	0.347657272407911	0.324144160652019
SA	V3B	0.431953277151576	0.312228190413131	0.310465604181286
SA	V3CD	0.499835957872161	0.365183682372886	0.349872781652049
SA	V4	0.453875254579103	0.424545690294777	0.382803574700174
SA	V4t	0.513734101756923	0.400673327294922	0.372606664426891
SA	V6	0.35262278569156	0.350413473817574	0.310536804806227
SA	V6A	0.427740726465058	0.331902891423819	0.320639514005376
SA	V7	0.413995836326168	0.291138492000852	0.272277428147092
SA	V8	0.484528579337263	0.408230527957689	0.355930004166964
SA	VIP	0.439655253032445	0.33666042419599	0.300575328912322
SA	VMV1	0.396286330053264	0.281231905306938	0.243314528509767
SA	VMV2	0.458384926720948	0.375318108372	0.338145508733588
SA	VMV3	0.478102647599092	0.398418774654912	0.381689502718742
SA	VVC	0.502427194890837	0.413560028800083	0.396501768396861

[truncated: 18 more sheets: S10, S11, S12, S13, S14, S15, S16, S17, S18, S19, S20, S21, S22, S23, S24, S25, S26, S27]
